# Supplementary material for: Noticing education campaigns or public health messages about vaping among youth in the United States, Canada and England from 2018 to 2022
Source: Health Educ Res. 2024 Jan 2;39(1):12–28. doi: 10.1093/her/cyad044 (PMC10805379; doi:10.1093/her/cyad044)
Supplement: cyad044_Supp [file cyad044_supp.zip]

Archive with 1 entries (1 files):
- Vaping messaging manuscript r2 - supp material.xls
