# Supplementary material for: Noticing education campaigns or public health messages about vaping among youth in the United States, Canada and England from 2018 to 2022
Source: Health Educ Res. 2024 Jan 2;39(1):12–28. doi: 10.1093/her/cyad044 (PMC10805379; doi:10.1093/her/cyad044)
Supplement: cyad044_Supp [file cyad044_supp.zip › Vaping messaging manuscript r2 - supp material.xls]

## Sheet: Table S1
Table S1. Sample characteristics (n=92,339) Data are weighted % (unweighted n).
	CANADA (n=30,076)								ENGLAND (n=28,829)								US (n=33,434)
	2018	2019	2020	2020	2021	2021	2022		2018	2019	2020	2020	2021	2021	2022		2018	2019	2020	2020	2021	2021	2022
	(Aug-Sep)	(Aug-Sep)	(Feb-Mar)	(Aug)	(Feb-Mar)	(Aug)	(Aug)		(Aug-Sep)	(Aug-Sep)	(Feb-Mar)	(Aug)	(Feb-Mar)	(Aug)	(Aug)		(Aug-Sep)	(Aug-Sep)	(Feb-Mar)	(Aug)	(Feb-Mar)	(Aug)	(Aug)
	n=3845	n=4135	n=4217	n=4269	n=4611	n=4604	n=4395		n=3874	n=3493	n=4275	n=4290	n=4298	n=4316	n=4283		n=4034	n=3981	n=5132	n=5991	n=5273	n=4881	n=4142
AGE GROUP1
16-17	47.3	47.17	47.17	47.76	47.76	48.89	48.33		48.39	48.39	48.95	48.95	48.95	50.08	50.08		49.38	49.38	49.13	49.13	49.13	49.76	50.23
	(1463)	(1782)	(1723)	(2186)	(2222)	(2078)	(1893)		(1170)	(1514)	(1879)	(1667)	(2075)	(1886)	(1619)		(2043)	(1685)	(2440)	(3048)	(2934)	(1999)	-1696
18-19	52.7	52.83	52.83	52.24	52.24	51.11	51.67		51.61	51.61	51.05	51.05	51.05	49.92	49.92		50.62	50.62	50.87	50.87	50.87	50.24	49.77
	(2382)	(2353)	(2494)	(2083)	(2389)	(2526)	(2502)		(2704)	(1979)	(2396)	(2623)	(2223)	(2430)	(2664)		(1991)	(2296)	(2692)	(2943)	(2339)	(2882)	(2446)
SEX1
Male	51.48	51.31	51.31	51.17	51.17	51.05	50.99		51.34	51.34	51.41	51.41	51.41	51.42	51.42		51.09	51.09	51.04	51.04	51.04	51.02	51.1
	(1789)	(1548)	(1612)	(1712)	(1539)	(1584)	(1627)		(1399)	(1236)	(1609)	(1566)	(1335)	(1489)	(1637)		(1442)	(1227)	(1702)	(1755)	(1466)	(1229)	(1004)
Female	48.52	48.69	48.69	48.83	48.83	48.95	49.01		48.66	48.66	48.59	48.59	48.59	48.58	48.58		48.91	48.91	48.96	48.96	48.96	48.98	48.9
	(2056)	(2587)	(2605)	(2557)	(3072)	(3020)	(2768)		(2475)	(2257)	(2666)	(2724)	(2963)	(2827)	(2646)		(2592)	(2754)	(3430)	(4236)	(3807)	(3652)	(3138)
RACE/ETHNICTY1
White (only)	46.99	53.81	55.35	56.25	58.05	52.17	52.42		77.05	75.98	77.29	74.84	71.68	69.4	75.19		73.34	73.61	73.26	70.34	66.69	69.54	72.11
	(1813)	(2245)	(2337)	(2429)	(2734)	(2462)	(2459)		(2895)	(2621)	(3280)	(3132)	(3020)	(2893)	(3188)		(2488)	(2169)	(3117)	(2950)	(2655)	(2234)	(2209)
Any other race/ethnicity	45.59	43.32	42.08	41.56	39.41	45.24	45.4		21.7	22.75	21.32	24.22	27.14	29.21	23.93		25.88	25.88	26.36	29.14	32.54	29.61	27.46
	(1729)	(1766)	(1766)	(1739)	(1742)	(2021)	(1827)		(933)	(820)	(933)	(1109)	(1217)	(1360)	(1052)		(1510)	(1775)	(1985)	(2972)	(2553)	(2584)	(1890)
Don’t know/refused	7.42	2.87	2.57	2.2	2.54	2.6	2.18		1.26	1.27	1.39	0.94	1.18	1.39	0.88		0.78	0.51	0.38	0.52	0.76	0.86	0.43
	(303)	(124)	(114)	(101)	(135)	(121)	(109)		(46)	(52)	(62)	(49)	(61)	(63)	(43)		(36)	(37)	(30)	(69)	(65)	(63)	(43)
SES1
Not meeting basic expenses	3.58	4.6	3.55	2.81	3.01	2.87	4.02		2.57	4.08	4.18	2.85	2.51	1	4		3.9	6.55	5.71	3.24	4.29	3.54	5.01
	(159)	(232)	(200)	(130)	(147)	(141)	(203)		(103)	(166)	(217)	(142)	(126)	(137)	(211)		(168)	(319)	(355)	(214)	(240)	(199)	(283)
Just meeting basic expenses	20.66	23.09	23.43	19.19	20.19	19.92	21.84		20.62	21.12	24.77	21.2	22.67	21.6	27.58		24.31	27.73	24.33	22.19	20.47	20.39	29.38
	(852)	(1049)	(1083)	(861)	(1005)	(992)	(1022)		(776)	(813)	(1119)	(987)	(1031)	(1013)	(1251)		(1072)	(1258)	(1359)	(1480)	(1255)	(1207)	(1272)
Meeting needs with a little left over	33.61	32.13	33.05	35.71	34.3	36.95	34.64		36	36.25	32.86	36.49	33.34	36.43	33.28		35.78	30.54	32.2	32.6	30.45	33.57	29.53
	(1295)	(1340)	(1358)	(1533)	(1620)	(1700)	(1594)		(1366)	(1215)	(1396)	(1515)	(1397)	(1558)	(1397)		(1364)	(1155)	(1603)	(1934)	(1540)	(1538)	(1187)
Living comfortably	37.16	34.73	35.07	37.46	37.55	35.22	35.19		36.81	33.98	33.44	34.15	36.46	34.4	30.81		32.48	30.96	34.2	36.78	39.33	37.14	30.74
	(1337)	(1273)	(1370)	(1531)	(1600)	(1532)	(1376)		(1479)	(1140)	(1315)	(1394)	(1504)	(1391)	(1213)		(1270)	(1069)	(1615)	(2023)	(1880)	(1647)	(1146)
Don’t know/refused	4.99	5.44	4.9	4.83	4.95	5.05	4.31		4	4.56	4.76	5.31	5.03	4.66	4.33		3.52	4.21	3.57	5.19	5.46	5.37	5.33
	(202)	(241)	(206)	(214)	(239)	(239)	(200)		(150)	(159)	(228)	(252)	(240)	(217)	(211)		(160)	(180)	(200)	(340)	(358)	(290)	(254)
STUDENT1
Yes	92.98	92.98	92.96	92.98	92.98	92.98	92.98		91.66	91.66	91.63	91.66	91.66	91.66	91.66		91.09	91.09	91.05	91.09	91.09	91.09	91.09
	(3483)	(3706)	(3878)	(3915)	(4276)	(4120)	(3915)		(3586)	(3074)	(3651)	(3746)	(3892)	(3715)	(3581)		(3660)	(3410)	(4576)	(5380)	(4739)	(4178)	(3384)
No	5.13	6.73	6.63	6.59	6.43	6.58	6.71		7.26	7.83	8.17	7.95	7.91	7.9	7.98		7.12	8.7	8.79	8.58	8.37	8.52	8.59
	(269)	(411)	(315)	(329)	(301)	(449)	(456)		(249)	(395)	(606)	(515)	(381)	(564)	(670)		(299)	(554)	(542)	(573)	(494)	(659)	(718)
Don’t know/refused	1.89	0.29	0.4	0.43	0.59	0.44	0.31		1.08	0.51	0.2	0.39	0.43	0.44	0.36		1.8	0.21	0.16	0.34	0.54	0.4	0.32
	(93)	(18)	(24)	(25)	(34)	(35)	(24)		(39)	(24)	(18)	(29)	(25)	(37)	(32)		(75)	(17)	(14)	(38)	(40)	(44)	(40)
SMOKING AND VAPING STATUS1
Vaped but not smoked in the past 30 days	7.33	12.32	13.57	8.16	10.93	10.27	11.39		3.52	6.11	5.55	4.82	5	7.87	12.34		9.23	13.36	14.05	9.81	10.42	11.69	13.17
	(281)	(558)	(632)	(368)	(593)	(525)	(602)		(115)	(223)	(252)	(212)	(244)	(370)	(614)		(359)	(530)	(694)	(547)	(524)	(510)	(606)
Smoked but not vaped in the past 30 days	5.23	3.78	3.47	4.11	3.63	3.33	2.98		11.12	8.39	11.12	8.9	7.68	6.48	9.25		5.15	2.79	2.28	2.4	1.66	0.98	0.89
	(309)	(231)	(233)	(172)	(149)	(166)	(156)		(439)	(340)	(549)	(414)	(333)	(311)	(337)		(186)	(204)	(224)	(182)	(171)	(156)	(96)
Smoked and vaped in the past 30 days	4.72	5.52	5.51	4.56	4.75	4.76	4.58		5.53	6.46	8.48	6.25	7.17	8.48	11.61		6.51	5.13	4.74	3.83	2.57	1.89	1.95
	(283)	(330)	(384)	(192)	(200)	(253)	(261)		(201)	(251)	(394)	(273)	(323)	(404)	(615)		(264)	(344)	(412)	(311)	(251)	(257)	(226)
Ever smoked and/or vaped but not in the past 30 days	26.74	26.37	29.7	25.87	26.22	25.66	24.11		27.1	26.86	29.15	28.95	33.2	26.89	22.7		22.25	29.1	26.84	25.99	25.76	25.88	25.11
	(1029)	(1106)	(1246)	(1141)	(1276)	(1199)	(1101)		(1116)	(936)	(1263)	(1310)	(1476)	(1158)	(978)		(918)	(1129)	(1379)	(1519)	(1348)	(1262)	(1037)
Never smoked or vaped	55.98	52.01	47.75	57.3	54.47	55.97	56.94		52.73	52.18	45.7	51.09	46.95	50.29	44.1		56.86	49.62	52.09	57.97	59.59	59.56	58.87
	(1943)	(1910)	(1722)	(2396)	(2393)	(2461)	(2275)		(2003)	(1743)	(1817)	(2081)	(1922)	(2073)	(1739)		(2307)	(1774)	(2423)	(3432)	(2979)	(2696)	(2177)

## Sheet: Table S2
Table S8. Adjusted logistic regression models predicting noticing education campaigns or public health messages about e-cigarettes overall, and via individual channels, from: country, survey wave, and demographic covariates. All data, except n, are weighted. N=92,339.
	Any noticing				On websites or social media, like Facebook, Twitter, YouTube, Instagram or Snapchat				At school				On television or radio				On billboards or posters				At a chemist/pharmacy1				In shops/stores that sell e-cigarettes/vaping products				In print newspapers or magazines				Outside shops/stores that sell e-cigarettes/vaping products				In leaflets/flyers1				Taxis or buses/public transit				At kiosks or temporary sales locations (in shopping centres, parked in the street, other places, but not at specific events)				At events like fairs, markets, festivals, sporting events, or music concerts
Country	% (n)	AOR (95% CI)	p		% (n)	AOR (95% CI)	p		% (n)	AOR (95% CI)	p		% (n)	AOR (95% CI)	p		% (n)	AOR (95% CI)	p		% (n)	AOR (95% CI)	p		% (n)	AOR (95% CI)	p		% (n)	AOR (95% CI)	p		% (n)	AOR (95% CI)	p		% (n)	AOR (95% CI)	p		% (n)	AOR (95% CI)	p		% (n)	AOR (95% CI)	p		% (n)
England	52.5 (15520)	REF			26.9 (8070)	REF			23.3 (6661)	REF			17.4 (5223)	REF			14.5 (4273)	REF			18.5 (5615)	REF			17.1 (5138)	REF			14.2 (4236)	REF			15.3 (4609)	REF			15 (4533)	REF			11.4 (3467)	REF			11.9 (3473)	REF			8.5 (2515)
Canada	65.3 (19819)	1.62 (1.56-1.68)	<.001		39.3 (12040)	1.68 (1.61-1.75)	<.001		41.9 (12575)	2.32 (2.23-2.42)	<.001		28.4 (8718)	1.84 (1.76-1.93)	<.001		21.5 (6555)	1.54 (1.47-1.62)	<.001		23.6 (7204)	1.29 (1.24-1.35)	<.001		17.5 (5457)	0.98 (0.94-1.03)	0.446166		16.3 (4971)	1.10 (1.05-1.16)	<.001		16.7 (5172)	1.04 (0.99-1.1)	0.105355		13.4 (4090)	0.81 (0.76-0.85)	<.001		17 (5158)	1.46 (1.38-1.54)	<.001		11.5 (3546)	0.9 (0.85-0.95)	0<.00124275266985035		10.7 (3312)
US	72.1 (24583)	2.34 (2.24-2.44)	<.001		48.3 (16911)	2.57 (2.46-2.68)	<.001		42 (14137)	2.40 (2.30-2.51)	<.001		42.7 (14683)	3.56 (3.4-3.73)	<.001		29.4 (10348)	2.44 (2.33-2.57)	<.001		22.8 (8158)	1.29 (1.22-1.35)	<.001		18.8 (6790)	1.1 (1.04-1.15)	0.00147125		19.4 (6891)	1.42 (1.35-1.50)	<.001		18.4 (6734)	1.21 (1.15-1.28)	<.001		17.7 (6506)	1.19 (1.13-1.25)	<.001		14.2 (5301)	1.25 (1.18-1.33)	<.001		12.5 (4539)	1.03 (0.97-1.09)	0.331179		12.6 (4592)
Wave
2018 (Aug-Sep)	52 (6185)	REF			26.2 (3175)	REF			25.1 (2935)	REF			21.6 (2609)	REF			15.2 (1821)	REF			16.4 (1994)	REF			13.2 (1571)	REF			14.8 (1770)	REF			11.6 (1387)	REF			11.8 (1422)	REF			10 (1218)	REF			8.7 (1039)	REF			7.7 (933)
2019 (Aug-Sep)	64.1 (7568)	1.68 (1.58-1.79)	<.001		38.4 (4664)	1.79 (1.67-1.91)	<.001		34.7 (3996)	1.60 (1.49-1.71)	<.001		31 (3684)	1.65 (1.54-1.77)	<.001		21.2 (2534)	1.50 (1.38-1.62)	<.001		21.1 (2585)	1.36 (1.26-1.47)	<.001		17.2 (2165)	1.35 (1.24-1.46)	<.001		18.3 (2225)	1.29 (1.19-1.39)	<.001		16.3 (2056)	1.47 (1.35-1.6)	<.001		15.1 (1883)	1.33 (1.22-1.45)	<.001		13.3 (1655)	1.38 (1.25-1.51)	<.001		11.7 (1446)	1.39 (1.26-1.53)	<.001		11.5 (1427)
2020 (Feb-Mar)	68.8 (9567)	2.09 (1.96-2.22)	<.001		42.8 (6098)	2.15 (2.02-2.29)	<.001		40.2 (5482)	2.06 (1.93-2.19)	<.001		36.5 (5111)	2.12 (1.98-2.27)	<.001		25.3 (3617)	1.89 (1.75-2.04)	<.001		22.9 (3402)	1.52 (1.42-1.64)	<.001		19.3 (2822)	1.56 (1.44-1.69)	<.001		20.3 (2972)	1.46 (1.35-1.58)	<.001		18.4 (2709)	1.71 (1.58-1.86)	<.001		17.6 (2577)	1.59 (1.46-1.72)	<.001		16.5 (2389)	1.80 (1.65-1.97)	<.001		13.2 (1930)	1.59 (1.45-1.75)	<.001		12.8 (1850)
2020 (Aug)	66 (9847)	1.78 (1.67-1.89)	<.001		40 (6129)	1.85 (1.74-1.97)	<.001		38.4 (5690)	1.86 (1.75-1.98)	<.001		31.8 (4849)	1.63 (1.52-1.74)	<.001		23.5 (3601)	1.66 (1.54-1.79)	<.001		21.7 (3365)	1.42 (1.32-1.52)	<.001		18.3 (2829)	1.47 (1.36-1.59)	<.001		16.5 (2509)	1.13 (1.04-1.22)	0.00277265		17.2 (2679)	1.58 (1.46-1.72)	<.001		15.1 (2407)	1.31 (1.21-1.43)	<.001		14.5 (2293)	1.55 (1.42-1.69)	<.001		11.9 (1816)	1.42 (1.29-1.56)	<.001		9.9 (1541)
2021 (Feb-Mar)	64.8 (9340)	1.70 (1.60-1.81)	<.001		40.8 (5888)	1.94 (1.82-2.07)	<.001		37.4 (5328)	1.78 (1.67-1.90)	<.001		31.1 (4468)	1.62 (1.51-1.74)	<.001		23.6 (3393)	1.70 (1.57-1.83)	<.001		23.5 (3419)	1.56 (1.45-1.68)	<.001		19.4 (2871)	1.58 (1.46-1.71)	<.001		16.8 (2402)	1.15 (1.07-1.25)	0.00147622		18.3 (2708)	1.7 (1.57-1.85)	<.001		16.3 (2390)	1.44 (1.32-1.57)	<.001		15 (2228)	1.59 (1.45-1.74)	<.001		13.4 (1941)	1.63 (1.48-1.79)	<.001		10.6 (1566)
2021 (Aug)	65.5 (9148)	1.78 (1.68-1.89)	<.001		41.1 (5795)	2.00 (1.87-2.13)	<.001		38.1 (5185)	1.85 (1.74-1.98)	<.001		30.5 (4276)	1.6 (1.49-1.72)	<.001		23.7 (3358)	1.74 (1.61-1.88)	<.001		24.7 (3485)	1.68 (1.56-1.81)	<.001		19.4 (2803)	1.59 (1.46-1.72)	<.001		16.1 (2308)	1.11 (1.02-1.20)	0.0148704		18.8 (2720)	1.77 (1.63-1.92)	<.001		16.9 (2464)	1.52 (1.40-1.65)	<.001		15.5 (2275)	1.65 (1.51-1.81)	<.001		13 (1824)	1.58 (1.43-1.74)	<.001		11 (1587)
2022 (Aug)	63.3 (8267)	1.66 (1.56-1.77)	<.001		39.6 (5272)	1.94 (1.81-2.07)	<.001		37.1 (4757)	1.83 (1.71-1.95)	<.001		27.1 (3627)	1.4 (1.3-1.51)	<.001		21.6 (2852)	1.58 (1.46-1.71)	<.001		20.7 (2727)	1.34 (1.24-1.45)	<.001		17.3 (2324)	1.37 (1.26-1.48)	<.001		14.4 (1912)	0.97 (0.90-1.06)	0.537429		16.4 (2256)	1.5 (1.37-1.63)	<.001		14.5 (1986)	1.27 (1.17-1.39)	<.001		14 (1868)	1.47 (1.35-1.62)	<.001		11.6 (1562)	1.38 (1.25-1.52)	<.001		11.3 (1515)
Age group
16-17	60.5 (25460)	REF			35.2 (15104)	REF			35.9 (15074)	REF			28.3 (12144)	REF			20 (8699)	REF			18.9 (8201)	REF			15.5 (6726)	REF			14.9 (6457)	REF			14.7 (6456)	REF			13.3 (5872)	REF			12.2 (5407)	REF			10.1 (4409)	REF			8.8 (3878)
18-19	66.9 (34462)	1.38 (1.33-1.43)	<.001		42 (21917)	1.38 (1.34-1.43)	<.001		36.4 (18299)	1.08 (1.05-1.12)	<.001		31.9 (16480)	1.22 (1.18-1.27)	<.001		24.3 (12477)	1.31 (1.26-1.36)	<.001		24.4 (12776)	1.40 (1.34-1.45)	<.001		20.1 (10659)	1.34 (1.29-1.4)	<.001		18.5 (9641)	1.30 (1.25-1.36)	<.001		19 (10059)	1.33 (1.27-1.39)	<.001		17.5 (9257)	1.39 (1.33-1.45)	<.001		16.2 (8519)	1.39 (1.33-1.45)	<.001		13.9 (7149)	1.42 (1.35-1.49)	<.001		12.6 (6541)
Sex
Male	61.1 (18947)	REF			35.1 (10694)	REF			33.9 (10335)	REF			28.5 (8626)	REF			21.3 (6463)	REF			20.3 (6378)	REF			18.1 (5851)	REF			16.8 (5391)	REF			17 (5488)	REF			14.8 (4691)	REF			13.8 (4440)	REF			12.4 (3989)	REF			11.4 (3650)
Female	66.6 (40975)	1.27 (1.23-1.31)	<.001		42.4 (26327)	1.38 (1.33-1.42)	<.001		38.4 (23038)	1.22 (1.17-1.26)	<.001		31.9 (19998)	1.19 (1.14-1.23)	<.001		23.2 (14713)	1.12 (1.08-1.17)	<.001		23.3 (14599)	1.19 (1.15-1.24)	<.001		17.6 (11534)	0.96 (0.93-1)	0.0718513		16.7 (10707)	0.98 (0.94-1.03)	0.448032		16.7 (11027)	0.98 (0.94-1.02)	0.271442		16.1 (10438)	1.09 (1.05-1.14)	0.00105899		14.7 (9486)	1.07 (1.02-1.12)	0.00322277		11.6 (7569)	0.92 (0.87-0.96)	0<.001260334859852476		10 (6769)
Race/ethnicity
Other	69.1 (24992)	REF			43.6 (16218)	REF			39.9 (14187)	REF			32.3 (12348)	REF			25 (9317)	REF			25 (9045)	REF			20.3 (7407)	REF			19.2 (7034)	REF			19.8 (7299)	REF			18.7 (6924)	REF			18.6 (6737)	REF			14.3 (5092)	1			13.1 (4775)
White (only)	61.5 (34010)	0.74 (0.71-0.76)	<.001		36.6 (20270)	0.76 (0.74-0.79)	<.001		34.5 (18673)	0.86 (0.83-0.89)	<.001		29.3 (15851)	0.87 (0.84-0.9)	<.001		21 (11511)	0.81 (0.78-0.84)	<.001		20.2 (11593)	0.80 (0.77-0.83)	<.001		16.7 (9665)	0.8 (0.76-0.83)	<.001		15.6 (8788)	0.78 (0.75-0.81)	<.001		15.5 (8929)	0.75 (0.72-0.78)	<.001		14 (7971)	0.69 (0.66-0.72)	<.001		12.2 (6955)	0.65 (0.62-0.68)	<.001		11 (6282)	0.74 (0.71-0.78)	<.001		9.6 (5438)
Don’t know/refused	52.1 (920)	0.66 (0.58-0.74)	<.001		28.4 (533)	0.70 (0.61-0.79)	<.001		28.8 (513)	0.75 (0.66-0.86)	0.00101808		22.9 (425)	0.86 (0.74-0.98)	0.0287576		17.9 (348)	0.88 (0.76-1.02)	0.0877384		18.5 (339)	0.81 (0.70-0.94)	0.00437933		17.2 (313)	0.93 (0.8-1.08)	0.362512		14.6 (276)	0.87 (0.74-1.02)	0.0821041		16 (287)	0.9 (0.77-1.06)	0.217623		12.4 (234)	0.76 (0.64-0.90)	0.00162503		12.8 (234)	0.72 (0.61-0.86)	0.00119232		9.8 (184)	0.76 (0.63-0.92)	0.00460897		11.4 (206)
Perceived family financial situation
Not meeting basic expenses	66.7 (2750)	REF			40.3 (1687)	REF			33.5 (1363)	REF			31.9 (1367)	REF			25.5 (1059)	REF			25.6 (1072)	REF			26.4 (1095)	REF			22.9 (924)	REF			24.9 (1039)	REF			21.7 (904)	REF			19.6 (800)	REF			17.6 (736)	REF			17.5 (750)
Just meeting basic expenses	63.4 (14877)	0.89 (0.81-0.97)	0.00772466		38.3 (9218)	0.95 (0.87-1.04)	0.291183		34.3 (7891)	1.05 (0.95-1.15)	0.33772		29.7 (7067)	0.95 (0.87-1.05)	0.337861		21.9 (5233)	0.84 (0.76-0.93)	0.00192984		21.9 (5351)	0.82 (0.74-0.90)	0.00103174		19.5 (4700)	0.68 (0.62-0.75)	<.001		17.3 (4126)	0.72 (0.65-0.79)	<.001		18.6 (4518)	0.7 (0.63-0.77)	<.001		16.3 (3973)	0.70 (0.63-0.78)	<.001		14.6 (3610)	0.70 (0.63-0.78)	<.001		13.3 (3109)	0.72 (0.64-0.8)	7.86423e-09		11.6 (2801)
Meeting needs with a little left over	63.3 (19830)	0.92 (0.85-1.01)	0.0763464		38.1 (12210)	0.99 (0.91-1.08)	0.895047		35.7 (11097)	1.13 (1.03-1.23)	0.0101613		30.1 (9547)	1.02 (0.93-1.12)	0.604161		21.6 (6921)	0.86 (0.78-0.95)	0.00341016		21 (6781)	0.79 (0.72-0.87)	<.001		16.3 (5269)	0.56 (0.51-0.62)	<.001		15.8 (5087)	0.66 (0.60-0.73)	<.001		15.4 (4971)	0.57 (0.52-0.63)	<.001		14.3 (4675)	0.62 (0.56-0.69)	<.001		12.9 (4274)	0.62 (0.56-0.69)	<.001		11 (3534)	0.6 (0.53-0.67)	3.18924e-20		9.3 (3043)
Living comfortably	65.9 (20047)	1.02 (0.93-1.11)	0.687938		40.8 (12542)	1.10 (1.01-1.20)	0.028137		39.2 (11751)	1.28 (1.17-1.40)	<.001		31.4 (9554)	1.06 (0.97-1.17)	0.20324		23.6 (7186)	0.95 (0.87-1.05)	0.349325		22.8 (7031)	0.88 (0.80-0.96)	0.00669519		17.8 (5613)	0.62 (0.57-0.69)	<.001		17.5 (5442)	0.74 (0.67-0.82)	<.001		16.8 (5324)	0.63 (0.57-0.7)	<.001		15.9 (5025)	0.70 (0.64-0.78)	<.001		15.2 (4705)	0.75 (0.67-0.83)	<.001		12.1 (3741)	0.66 (0.59-0.73)	8.8279e-14		11.1 (3444)
Don’t know/refused	50.2 (2418)	0.52 (0.47-0.59)	<.001		27.8 (1364)	0.61 (0.54-0.68)	<.001		27 (1271)	0.74 (0.66-0.83)	<.001		22.2 (1089)	0.65 (0.58-0.74)	<.001		15.4 (777)	0.56 (0.49-0.64)	<.001		15.3 (742)	0.54 (0.47-0.61)	<.001		14.3 (708)	0.47 (0.41-0.54)	<.001		10.9 (519)	0.42 (0.36-0.49)	<.001		13.3 (663)	0.47 (0.41-0.54)	<.001		11.3 (552)	0.47 (0.41-0.55)	<.001		10.6 (537)	0.49 (0.42-0.57)	<.001		8.7 (438)	0.46 (0.39-0.54)	4.76115e-21		8 (381)
Student status
Not a student	57.5 (5812)	REF			34.9 (3597)	REF			23.8 (2358)	REF			27.5 (2751)	REF			20.3 (2068)	REF			20.2 (2108)	REF			20.7 (2158)	REF			15.1 (1602)	REF			18.9 (2045)	REF			14.2 (1495)	REF			13 (1363)	REF			12.6 (1329)	REF			12 (1242)
Current or returning student	64.3 (53683)	1.46 (1.37-1.54)	<.001		39.1 (33206)	1.30 (1.22-1.38)	<.001		37.2 (30830)	1.89 (1.77-2.02)	<.001		30.4 (25699)	1.25 (1.17-1.33)	<.001		22.4 (18983)	1.24 (1.15-1.33)	<.001		21.9 (18722)	1.21 (1.13-1.29)	<.001		17.6 (15088)	0.93 (0.87-1)	0.0500698		16.9 (14382)	1.26 (1.17-1.36)	<.001		16.7 (14334)	0.97 (0.9-1.04)	0.337774		15.5 (13519)	1.24 (1.15-1.35)	<.001		14.3 (12472)	1.21 (1.11-1.31)	<.001		12 (10150)	1.09 (1-1.19)	0.0433453		10.6 (9090)
Don’t know/Refused	57.3 (427)	1.29 (1.05-1.59)	0.0144432		29.3 (218)	0.98 (0.79-1.22)	0.856124		25.3 (185)	1.29 (1.03-1.63)	0.028535		22.7 (174)	0.96 (0.75-1.22)	0.735291		15.9 (125)	0.90 (0.69-1.18)	0.45118		21.1 (147)	1.24 (0.97-1.58)	0.0873345		17.0 (139)	0.92 (0.72-1.17)	0.485915		15.8 (114)	1.21 (0.92-1.58)	0.178432		16.1 (136)	0.97 (0.76-1.24)	0.814239		15.1 (115)	1.26 (0.96-1.64)	0.0952052		12 (91)	1.03 (0.76-1.40)	0.84895		10.8 (79)	1.02 (0.74-1.39)	0.908162		10.8 (87)
All data except n are weighted. 'Other' was not modelled as an outcome because it was reported by <1% of the sample. 1 Wording differed according to country: At a [chemist (UK)/ pharmacy (CA, US)]; In [UK=leaflets, CA,US=flyers]; At the [UK=cinema / CA-US=movies]. Bolded p values are those <.05.
[truncated: 17 more columns]

## Sheet: Table S3
Table S3. Changes over time in the proportion of youth who report noticing education campaigns or public health messages about e-cigarettes within England, Canada, and the US, among youth who had never smoked or vaped (n=46,266). Contrasts are based on regression models adjusting for demographic covariates. All data, except n, are weighted.
	ENGLAND				CANADA				US
	% (n)	AOR (95% CI)	p		% (n)	AOR (95% CI)	p		% (n)	AOR (95% CI)	p
Any exposure
2018 (Aug-Sep)	46.2 (952)	REF			49.1 (953)	REF			51.9 (1204)	REF
2019 (Aug-Sep)	46.5 (828)	1 (0.97-1.04)	0.8266		68.8 (1301)	1.23 (1.19-1.27)	<.001		67 (1197)	1.17 (1.13-1.21)	<.001
2020 (Feb-Mar)	51.1 (939)	1.06 (1.02-1.09)	0.00235464		70.1 (1201)	1.25 (1.2-1.29)	<.001		70.1 (1761)	1.2 (1.16-1.24)	<.001
2020 (Aug)	49.7 (1069)	1.04 (1-1.07)	0.0382421		66.3 (1584)	1.19 (1.16-1.23)	<.001		72.3 (2583)	1.22 (1.18-1.26)	<.001
2021 (Feb-Mar)	49.9 (1005)	1.04 (1-1.08)	0.0368554		60.7 (1480)	1.13 (1.09-1.17)	<.001		72.6 (2167)	1.22 (1.186-1.26)	<.001
2021 (Aug)	48.7 (1044)	1.02 (0.99-1.06)	0.175701		60.7 (1529)	1.13 (1.09-1.16)	<.001		75.7 (2063)	1.26 (1.22-1.31)	<.001
2022 (Aug)	48.7 (868)	1.03 (0.99-1.07)	0.0984879		60 (1370)	1.12 (1.08-1.15)	<.001		73.1 (1614)	1.24 (1.2-1.28)	<.001
On websites or social media, like Facebook, Twitter, YouTube, Instagram or Snapchat
2018 (Aug-Sep)	20.7 (426)	REF			24.8 (482)	REF			27.6 (653)	REF
2019 (Aug-Sep)	22.1 (416)	1.01 (0.99-1.04)	0.329249		41.5 (792)	1.18 (1.15-1.22)	<.001		40.9 (760)	1.15 (1.11-1.19)	<.001
2020 (Feb-Mar)	25.8 (476)	1.06 (1.03-1.09)	<.001		45.9 (783)	1.24 (1.2-1.28)	<.001		43.6 (1158)	1.18 (1.14-1.22)	<.001
2020 (Aug)	22.8 (504)	1.02 (0.99-1.05)	0.125862		39.4 (955)	1.16 (1.12-1.19)	<.001		49.4 (1829)	1.24 (1.2-1.28)	<.001
2021 (Feb-Mar)	25 (516)	1.05 (1.01-1.08)	0.00363243		36.7 (903)	1.13 (1.1-1.16)	<.001		52.1 (1562)	1.27 (1.23-1.32)	<.001
2021 (Aug)	24.3 (526)	1.04 (1.01-1.07)	0.0170854		36.2 (920)	1.12 (1.09-1.15)	<.001		55.9 (1535)	1.32 (1.28-1.37)	<.001
2022 (Aug)	27.8 (501)	1.08 (1.05-1.11)	<.001		36.7 (835)	1.12 (1.09-1.16)	<.001		51.8 (1178)	1.28 (1.23-1.32)	<.001
At school
2018 (Aug-Sep)	18.2 (354)	REF			27.7 (527)	REF			26.5 (632)	REF
2019 (Aug-Sep)	19.6 (341)	1.01 (0.99-1.04)	0.330632		44.6 (833)	1.18 (1.15-1.22)	<.001		34.8 (625)	1.09 (1.05-1.13)	<.001
2020 (Feb-Mar)	22.9 (405)	1.05 (1.02-1.08)	<.001		48.8 (812)	1.24 (1.2-1.28)	<.001		40.1 (1023)	1.15 (1.11-1.19)	<.001
2020 (Aug)	24.8 (520)	1.07 (1.04-1.1)	<.001		43.9 (1046)	1.17 (1.14-1.21)	<.001		45.2 (1587)	1.2 (1.17-1.24)	<.001
2021 (Feb-Mar)	23.3 (456)	1.05 (1.02-1.08)	<.001		39 (955)	1.12 (1.08-1.15)	<.001		42.9 (1282)	1.18 (1.14-1.22)	<.001
2021 (Aug)	23 (485)	1.05 (1.02-1.08)	0.00136447		39.2 (975)	1.12 (1.09-1.15)	<.001		45.8 (1196)	1.21 (1.17-1.25)	<.001
2022 (Aug)	24.9 (420)	1.07 (1.04-1.1)	<.001		41.3 (946)	1.14 (1.11-1.18)	<.001		43.8 (951)	1.19 (1.15-1.24)	<.001
On television or radio
2018 (Aug-Sep)	18.3 (384)	REF			18.6 (360)	REF			26.2 (606)	REF
2019 (Aug-Sep)	14.5 (254)	0.96 (0.94-0.99)	0.0053419		30.7 (589)	1.13 (1.09-1.16)	<.001		42.3 (745)	1.18 (1.07-1.22)	<.001
2020 (Feb-Mar)	18.2 (338)	1 (0.97-1.03)	0.967338		37.5 (645)	1.21 (1.1-1.25)	<.001		47.7 (1183)	1.24 (1.09-1.29)	<.001
2020 (Aug)	17.7 (382)	0.99 (0.97-1.02)	0.659761		29.4 (706)	1.11 (1.04-1.14)	<.001		43.6 (1594)	1.19 (1.09-1.23)	<.001
2021 (Feb-Mar)	18.6 (371)	1 (0.98-1.03)	0.808452		26.6 (648)	1.08 (1.04-1.11)	<.001		43.6 (1312)	1.19 (1.11-1.23)	<.001
2021 (Aug)	13.7 (307)	0.95 (0.93-0.98)	<.001		26.4 (682)	1.08 (1.05-1.11)	<.001		46.7 (1257)	1.23 (1.13-1.27)	<.001
2022 (Aug)	13.7 (249)	0.96 (0.93-0.98)	<.001		24.5 (571)	1.06 (1.04-1.09)	<.001		43.1 (962)	1.19 (1.08-1.23)	<.001
On billboards or posters
2018 (Aug-Sep)	12.2 (247)	REF			14.4 (286)	REF			16.7 (380)	REF
2019 (Aug-Sep)	11.9 (192)	1 (0.97-1.02)	0.814659		24.1 (447)	1.1 (1.07-1.13)	<.001		23.1 (430)	1.07 (1.03-1.1)	<.001
2020 (Feb-Mar)	14.1 (266)	1.02 (1-1.05)	0.0894054		26.8 (459)	1.13 (1.1-1.17)	<.001		27.8 (738)	1.12 (1.09-1.15)	<.001
2020 (Aug)	13.8 (293)	1.02 (0.99-1.04)	0.168803		21.5 (513)	1.07 (1.05-1.1)	<.001		30.7 (1110)	1.15 (1.12-1.18)	<.001
2021 (Feb-Mar)	16.2 (319)	1.04 (1.01-1.07)	0.00198556		21.2 (511)	1.07 (1.05-1.1)	<.001		31.9 (937)	1.16 (1.13-1.19)	<.001
2021 (Aug)	13.2 (290)	1.01 (0.99-1.03)	0.437552		19.5 (491)	1.05 (1.03-1.08)	<.001		32.6 (934)	1.17 (1.13-1.21)	<.001
2022 (Aug)	11.2 (199)	0.99 (0.97-1.01)	0.473951		19.7 (452)	1.05 (1.03-1.08)	<.001		31 (688)	1.16 (1.12-1.19)	<.001
At a chemist/pharmacy1
2018 (Aug-Sep)	13.8 (291)	REF			17.5 (343)	REF			12.7 (306)	REF
2019 (Aug-Sep)	15.2 (272)	1.01 (0.99-1.04)	0.270859		25.6 (478)	1.09 (1.06-1.12)	<.001		17.3 (344)	1.05 (1.02-1.08)	<.001
2020 (Feb-Mar)	16.6 (311)	1.03 (1.01-1.06)	0.0179029		27.1 (487)	1.11 (1.07-1.14)	<.001		17.6 (497)	1.05 (1.03-1.08)	<.001
2020 (Aug)	18.4 (400)	1.05 (1.02-1.08)	<.001		22.4 (540)	1.05 (1.03-1.08)	<.001		21.4 (795)	1.09 (1.06-1.12)	<.001
2021 (Feb-Mar)	18.2 (389)	1.05 (1.02-1.07)	<.001		20.8 (490)	1.04 (1.01-1.06)	0.00336267		24.9 (735)	1.13 (1.1-1.16)	<.001
2021 (Aug)	18.3 (403)	1.05 (1.02-1.07)	<.001		22.9 (568)	1.06 (1.03-1.08)	<.001		28.1 (752)	1.17 (1.13-1.2)	<.001
2022 (Aug)	14.6 (263)	1.01 (0.98-1.04)	0.466659		21.4 (490)	1.04 (1.02-1.07)	0.00161473		21.7 (488)	1.1 (1.07-1.13)	<.001
In shops/stores that sell e-cigarettes/vaping products
2018 (Aug-Sep)	13 (247)	REF			11.1 (215)	REF			8.7 (204)	REF
2019 (Aug-Sep)	11.4 (203)	0.98 (0.96-1.01)	0.18239		15.6 (299)	1.05 (1.02-1.07)	<.001		13.1 (254)	1.04 (1.02-1.07)	<.001
2020 (Feb-Mar)	13.6 (262)	1.01 (0.98-1.03)	0.677116		15.3 (277)	1.04 (1.02-1.07)	<.001		14.9 (391)	1.06 (1.04-1.09)	<.001
2020 (Aug)	15.5 (336)	1.03 (1-1.05)	0.0406367		14.2 (344)	1.03 (1.01-1.05)	0.00113201		15.9 (565)	1.07 (1.05-1.1)	<.001
2021 (Feb-Mar)	18 (374)	1.05 (1.02-1.08)	<.001		13.5 (317)	1.03 (1.01-1.05)	0.00838834		16.8 (507)	1.08 (1.06-1.11)	<.001
2021 (Aug)	15.6 (352)	1.02 (1-1.05)	0.0499493		13.1 (330)	1.02 (1-1.04)	0.0302061		18.8 (535)	1.11 (1.08-1.13)	<.001
2022 (Aug)	12.8 (235)	1 (0.97-1.02)	0.79953		12.6 (274)	1.01 (0.99-1.03)	0.160727		16 (361)	1.07 (1.05-1.1)	<.001
In print newspapers or magazines
2018 (Aug-Sep)	13.3 (275)	REF			11.6 (226)	REF			13.6 (322)	REF
2019 (Aug-Sep)	11.2 (201)	0.98 (0.96-1)	0.0711432		20.6 (381)	1.09 (1.07-1.12)	<.001		16.3 (322)	1.03 (1-1.06)	0.0526339
2020 (Feb-Mar)	13.6 (253)	1 (0.98-1.03)	0.781525		20.3 (358)	1.09 (1.06-1.12)	<.001		19 (518)	1.06 (1.03-1.08)	<.001
2020 (Aug)	12.4 (265)	0.99 (0.97-1.01)	0.453178		14.9 (361)	1.03 (1.01-1.06)	0.0011933		17.5 (635)	1.04 (1.01-1.06)	0.00213529
2021 (Feb-Mar)	14.3 (287)	1.01 (0.98-1.03)	0.505586		14.9 (346)	1.04 (1.01-1.06)	0.0011121		19.4 (562)	1.06 (1.03-1.08)	<.001
2021 (Aug)	11.6 (246)	0.98 (0.96-1)	0.111924		12 (311)	1.01 (0.99-1.03)	0.546855		18.7 (523)	1.05 (1.02-1.08)	<.001
2022 (Aug)	10.5 (192)	0.97 (0.95-0.99)	0.0131513		11.5 (268)	1 (0.98-1.02)	0.954746		17.1 (373)	1.04 (1.01-1.06)	0.0141863
Outside shops/stores that sell e-cigarettes/vaping products
2018 (Aug-Sep)	10.3 (193)	REF			9.7 (195)	REF			8.8 (195)	REF
2019 (Aug-Sep)	9.6 (170)	0.99 (0.97-1.01)	0.507286		16.8 (321)	1.07 (1.05-1.1)	<.001		12.5 (271)	1.04 (1.01-1.06)	0.00294591
2020 (Feb-Mar)	13.8 (253)	1.04 (1.01-1.06)	0.00337178		15.8 (283)	1.06 (1.04-1.09)	<.001		14.7 (393)	1.06 (1.04-1.09)	<.001
2020 (Aug)	13.9 (297)	1.04 (1.01-1.06)	0.00163174		14 (337)	1.04 (1.02-1.06)	<.001		15.1 (549)	1.06 (1.04-1.09)	<.001
2021 (Feb-Mar)	15.8 (330)	1.06 (1.03-1.08)	<.001		13.8 (331)	1.04 (1.02-1.06)	<.001		17.6 (531)	1.09 (1.06-1.11)	<.001
2021 (Aug)	15.3 (335)	1.05 (1.03-1.08)	<.001		14 (344)	1.04 (1.02-1.06)	<.001		18.5 (532)	1.1 (1.07-1.13)	<.001
2022 (Aug)	11.4 (206)	1.01 (0.99-1.03)	0.383974		12.8 (293)	1.03 (1.01-1.05)	0.00294059		17.1 (376)	1.09 (1.06-1.11)	<.001
In leaflets/flyers1
2018 (Aug-Sep)	12.8 (209)	REF			9.2 (293)	REF			9.7 (280)	REF
2019 (Aug-Sep)	11.3 (260)	0.98 (0.96-1.01)	0.165096		15.8 (289)	1.07 (1.04-1.09)	<.001		13.8 (454)	1.04 (1.02-1.07)	0.00145842
2020 (Feb-Mar)	12.9 (209)	1 (0.98-1.03)	0.894252		16.3 (277)	1.07 (1.05-1.1)	<.001		15.8 (613)	1.06 (1.04-1.09)	<.001
2020 (Aug)	13.9 (256)	1.01 (0.99-1.04)	0.366729		11.4 (272)	1.02 (1.01-1.04)	0.0103708		16.1 (558)	1.06 (1.04-1.09)	<.001
2021 (Feb-Mar)	15 (317)	1.02 (1-1.05)	0.104853		11.3 (308)	1.02 (1-1.04)	0.0139057		18.4 (572)	1.09 (1.06-1.11)	<.001
2021 (Aug)	14.1 (312)	1.01 (0.99-1.03)	0.396128		12.1 (263)	1.03 (1.01-1.05)	0.00191125		19.2 (372)	1.1 (1.07-1.13)	<.001
2022 (Aug)	12.4 (309)	0.99 (0.97-1.02)	0.669495		11.7 (1881)	1.02 (1.01-1.04)	0.011312		15.3 (3077)	1.06 (1.03-1.08)	<.001
Taxis or buses/public transit
2018 (Aug-Sep)	8.3 (169)	REF			10.8 (212)	REF			7.7 (185)	REF
2019 (Aug-Sep)	7.6 (135)	0.99 (0.97-1.01)	0.448988		18.4 (341)	1.08 (1.05-1.1)	<.001		10.9 (230)	1.03 (1.01-1.06)	0.00595652
2020 (Feb-Mar)	11.4 (220)	1.03 (1.01-1.06)	0.00331856		22.1 (376)	1.12 (1.09-1.15)	<.001		12.5 (343)	1.05 (1.03-1.07)	<.001
2020 (Aug)	11.2 (237)	1.03 (1.01-1.05)	0.00481964		17.5 (428)	1.07 (1.05-1.09)	<.001		13.5 (521)	1.06 (1.04-1.08)	<.001
2021 (Feb-Mar)	12.9 (267)	1.05 (1.02-1.07)	<.001		15.3 (363)	1.05 (1.03-1.07)	<.001		13.9 (446)	1.06 (1.04-1.08)	<.001
2021 (Aug)	11.2 (253)	1.03 (1.01-1.05)	0.007674		16 (402)	1.05 (1.03-1.07)	<.001		15.1 (465)	1.08 (1.05-1.1)	<.001
2022 (Aug)	8.7 (168)	1 (0.98-1.02)	0.716927		16.3 (362)	1.05 (1.03-1.08)	<.001		13.9 (319)	1.06 (1.04-1.09)	<.001
At kiosks or temporary sales locations (in shopping centres, parked in the street, other places, but not at specific events)
2018 (Aug-Sep)	8.7 (167)	REF			7.7 (155)	REF			6.6 (152)	REF
2019 (Aug-Sep)	8.1 (141)	0.99 (0.97-1.01)	0.515257		12.1 (222)	1.04 (1.02-1.06)	<.001		9.4 (185)	1.02 (1-1.04)	0.0539908
2020 (Feb-Mar)	10.5 (193)	1.02 (1-1.04)	0.120024		13.3 (229)	1.06 (1.04-1.08)	<.001		6.6 (252)	1.03 (1.01-1.05)	0.00422744
2020 (Aug)	9.8 (204)	1.01 (0.99-1.03)	0.327992		10.4 (253)	1.03 (1.01-1.05)	0.00151241		8.7 (377)	1.04 (1.02-1.05)	<.001
2021 (Feb-Mar)	12 (249)	1.03 (1.01-1.06)	0.00542228		10 (229)	1.03 (1.01-1.04)	0.0052915		9.3 (401)	1.06 (1.04-1.09)	<.001
2021 (Aug)	11.1 (237)	1.02 (1-1.04)	0.0441553		8.9 (215)	1.01 (1-1.03)	0.123629		10.2 (382)	1.08 (1.05-1.1)	<.001
2022 (Aug)	9.4 (170)	1 (0.98-1.03)	0.649781		9.5 (208)	1.02 (1-1.03)	0.0572897		13 (254)	1.04 (1.02-1.07)	<.001
At events like fairs, markets, festivals, sporting events, or music concerts
2018 (Aug-Sep)	5.3 (105)	REF			6.2 (126)	REF			6.7 (155)	REF
2019 (Aug-Sep)	5.5 (102)	1 (0.99-1.02)	0.802076		12.4 (235)	1.06 (1.04-1.08)	<.001		9.7 (200)	1.03 (1.01-1.05)	0.00870072
2020 (Feb-Mar)	6.6 (132)	1.01 (1-1.03)	0.128174		13 (234)	1.07 (1.05-1.09)	<.001		12.4 (316)	1.06 (1.04-1.08)	<.001
2020 (Aug)	5.7 (120)	1 (0.99-1.02)	0.643922		9.4 (221)	1.03 (1.02-1.05)	<.001		8.6 (321)	1.02 (1-1.04)	0.0717858
2021 (Feb-Mar)	7.1 (142)	1.02 (1-1.04)	0.0530631		7.3 (180)	1.01 (1-1.03)	0.0929176		12.3 (365)	1.05 (1.03-1.07)	<.001
2021 (Aug)	6.4 (137)	1.01 (0.99-1.03)	0.262972		7 (168)	1.01 (0.99-1.02)	0.220857		11 (331)	1.04 (1.02-1.06)	<.001
2022 (Aug)	7.2 (129)	1.02 (1-1.04)	0.0380273		9.3 (207)	1.03 (1.01-1.05)	<.001		12.8 (274)	1.06 (1.04-1.09)	<.001
At the cinema/movies1
2018 (Aug-Sep)	3.4 (62)	REF			7.4 (144)	REF			8.8 (196)	REF
2019 (Aug-Sep)	4.5 (84)	1.01 (1-1.03)	0.10246		11.9 (218)	1.04 (1.03-1.06)	<.001		11.1 (204)	1.02 (1-1.05)	0.0722256
2020 (Feb-Mar)	5.7 (103)	1.02 (1.01-1.04)	0.00216311		14 (244)	1.07 (1.05-1.09)	<.001		13.5 (329)	1.05 (1.03-1.07)	<.001
2020 (Aug)	5.4 (107)	1.02 (1.01-1.04)	0.00634856		7.4 (180)	1 (0.99-1.02)	0.781084		11.2 (414)	1.02 (1-1.04)	0.037357
2021 (Feb-Mar)	6.9 (122)	1.04 (1.02-1.05)	<.001		8.1 (185)	1.01 (0.99-1.03)	0.241804		14 (387)	1.05 (1.02-1.07)	<.001
2021 (Aug)	5.4 (117)	1.02 (1.01-1.04)	0.00724356		8.4 (196)	1.01 (0.99-1.03)	0.18273		13.7 (376)	1.05 (1.02-1.07)	<.001
2022 (Aug)	5.1 (96)	1.02 (1-1.03)	0.018964		8.8 (194)	1.01 (1-1.03)	0.117492		13.2 (284)	1.04 (1.02-1.07)	<.001
In email or text messages
2018 (Aug-Sep)	2.9 (61)	REF			5.8 (108)	REF			6.6 (149)	REF
2019 (Aug-Sep)	2.9 (50)	1 (0.99-1.01)	0.902569		10.1 (183)	1.04 (1.02-1.06)	<.001		9.1 (191)	1.02 (1-1.05)	0.0218792
2020 (Feb-Mar)	5.2 (93)	1.02 (1.01-1.04)	0.00162822		9.1 (161)	1.03 (1.02-1.05)	<.001		10.4 (282)	1.04 (1.02-1.06)	<.001
2020 (Aug)	4 (82)	1.01 (1-1.02)	0.0871873		6.3 (148)	1.01 (0.99-1.02)	0.356618		9.5 (323)	1.03 (1.01-1.05)	0.00317536
2021 (Feb-Mar)	5 (100)	1.02 (1.01-1.04)	0.0037052		6.9 (161)	1.01 (0.998-1.03)	0.089739		12.8 (356)	1.06 (1.04-1.08)	<.001
2021 (Aug)	5 (106)	1.02 (1.01-1.04)	0.00273574		6.5 (152)	1.01 (0.99-1.02)	0.285032		11.9 (328)	1.05 (1.03-1.08)	<.001
2022 (Aug)	4.3 (74)	1.01 (1-1.03)	0.0428934		7.5 (158)	1.02 (1-1.03)	0.0416076		9.5 (219)	1.03 (1.01-1.05)	0.0109112
At work
2018 (Aug-Sep)	3.3 (66)	REF			5.6 (107)	REF			5.4 (122)	REF
2019 (Aug-Sep)	4.3 (74)	1.01 (1-1.03)	0.145859		9.6 (172)	1.04 (1.02-1.06)	<.001		7 (146)	1.02 (1-1.04)	0.118818
2020 (Feb-Mar)	6 (107)	1.03 (1.01-1.04)	<.001		11.9 (198)	1.07 (1.04-1.09)	<.001		7.8 (196)	1.02 (1.01-1.04)	0.00989316
2020 (Aug)	4.8 (113)	1.02 (1-1.03)	0.0204671		6.9 (163)	1.01 (1-1.03)	0.0437978		6.7 (244)	1.01 (1-1.03)	0.14418
2021 (Feb-Mar)	6.1 (127)	1.03 (1.01-1.04)	<.001		6.9 (159)	1.02 (1-1.03)	0.0334699		9.1 (279)	1.03 (1.02-1.05)	<.001
2021 (Aug)	5.9 (136)	1.03 (1.01-1.04)	<.001		7.1 (168)	1.02 (1-1.03)	0.0223257		9.6 (279)	1.04 (1.02-1.06)	<.001
2022 (Aug)	5.4 (103)	1.02 (1.01-1.04)	0.00352316		8.2 (181)	1.03 (1.01-1.04)	0.00111869		8.4 (186)	1.03 (1.01-1.05)	0.00469829
In bars or pubs
2018 (Aug-Sep)	4.8 (92)	REF			4.5 (94)	REF			4.5 (96)	REF
2019 (Aug-Sep)	4.7 (90)	1 (0.98-1.01)	0.889473		7.9 (141)	1.03 (1.02-1.05)	<.001		5.2 (110)	1.01 (0.99-1.02)	0.539263
2020 (Feb-Mar)	6.6 (125)	1.02 (1-1.04)	0.0374682		8.6 (145)	1.04 (1.02-1.06)	<.001		6.5 (177)	1.02 (1-1.04)	0.0174366
2020 (Aug)	7.4 (155)	1.03 (1.01-1.05)	0.00122941		5.2 (120)	1.01 (0.996-1.02)	0.183059		5 (192)	1 (0.99-1.02)	0.574788
2021 (Feb-Mar)	7.4 (158)	1.03 (1.01-1.04)	0.00284646		5.6 (128)	1.01 (1-1.03)	0.0518663		8.4 (240)	1.04 (1.02-1.06)	<.001
2021 (Aug)	7 (155)	1.02 (1.01-1.04)	0.00809463		5.6 (142)	1.01 (1-1.03)	0.0523643		7.9 (235)	1.03 (1.02-1.05)	<.001
2022 (Aug)	5.4 (99)	1.01 (0.99-1.02)	0.439698		6 (142)	1.01 (1-1.03)	0.0273101		6.9 (164)	1.02 (1-1.04)	0.0162746
In regular postal mail
2018 (Aug-Sep)	2.8 (54)	REF			4.4 (87)	REF			5.2 (110)	REF
2019 (Aug-Sep)	2.1 (42)	0.99 (0.98-1)	0.226182		7.8 (143)	1.03 (1.02-1.05)	<.001		5.8 (132)	1.01 (0.99-1.02)	0.567984
2020 (Feb-Mar)	5.2 (96)	1.03 (1.01-1.04)	<.001		7.6 (135)	1.03 (1.02-1.05)	<.001		7.9 (198)	1.03 (1.01-1.05)	0.00311514
2020 (Aug)	4.3 (100)	1.02 (1-1.03)	0.013296		5.2 (120)	1.01 (1-1.02)	0.114636		6.2 (208)	1.01 (0.99-1.03)	0.251708
2021 (Feb-Mar)	6.8 (123)	1.04 (1.03-1.06)	<.001		5.6 (116)	1.01 (1-1.03)	0.0313494		8.1 (255)	1.03 (1.01-1.04)	0.00558372
2021 (Aug)	4.9 (112)	1.02 (1.01-1.04)	0.00291147		5 (114)	1.01 (1-1.02)	0.210488		9.2 (242)	1.04 (1.02-1.06)	<.001
2022 (Aug)	4.2 (79)	1.01 (1-1.03)	0.032032		5.5 (121)	1.01 (1-1.02)	0.100669		6.8 (148)	1.02 (1-1.04)	0.11274
All data except n are weighted. Estimates were obtained using Stata’s margins post-estimation command following a survey wave*country interaction term added to separate logistic regression models (one per outcome) adjusting for demographic covariates (age group, sex, race/ethnicity, perceived family financial situation, student status). 'Other' was not modelled as an outcome because it was report…

## Sheet: Table S4
Table S4. Changes over time in the proportion of youth who report noticing education campaigns or public health messages about e-cigarettes within England, Canada, and the US, among youth who had ever smoked or vaped but not in the past 30 days (n=24,927). Contrasts are based on regression models adjusting for demographic covariates. All data, except n, are weighted.
	ENGLAND				CANADA				US
	% (n)	AOR (95% CI)	p		% (n)	AOR (95% CI)	p		% (n)	AOR (95% CI)	p
Any exposure
2018 (Aug-Sep)	48.6 (546)	REF			57 (581)	REF			56.7 (536)	REF
2019 (Aug-Sep)	50.8 (493)	1.03 (0.98-1.08)	0.274411		70.8 (791)	1.15 (1.1-1.2)	<.001		72.6 (843)	1.17 (1.12-1.23)	<.001
2020 (Feb-Mar)	60 (762)	1.13 (1.08-1.18)	<.001		75.8 (969)	1.21 (1.16-1.26)	<.001		77.4 (1096)	1.23 (1.17-1.29)	<.001
2020 (Aug)	55.2 (741)	1.07 (1.03-1.12)	0.00234382		69.5 (793)	1.14 (1.09-1.19)	<.001		76.8 (1224)	1.22 (1.16-1.28)	<.001
2021 (Feb-Mar)	53.6 (830)	1.05 (1.01-1.1)	0.0262755		66.8 (863)	1.11 (1.06-1.15)	<.001		76.1 (1017)	1.21 (1.151-1.27)	<.001
2021 (Aug)	54.8 (634)	1.07 (1.02-1.12)	0.00783082		66.2 (787)	1.1 (1.05-1.15)	<.001		78.7 (1003)	1.24 (1.18-1.31)	<.001
2022 (Aug)	54.1 (540)	1.05 (1-1.11)	0.0328299		65.6 (725)	1.09 (1.04-1.14)	<.001		74.6 (790)	1.2 (1.14-1.26)	<.001
On websites or social media, like Facebook, Twitter, YouTube, Instagram or Snapchat
2018 (Aug-Sep)	23.2 (275)	REF			27.8 (293)	REF			30.8 (293)	REF
2019 (Aug-Sep)	24.7 (245)	1.02 (0.98-1.06)	0.363028		45 (505)	1.19 (1.14-1.24)	<.001		46.1 (559)	1.17 (1.11-1.23)	<.001
2020 (Feb-Mar)	30.7 (412)	1.08 (1.04-1.13)	<.001		50.6 (653)	1.25 (1.2-1.31)	<.001		51.6 (746)	1.23 (1.17-1.29)	<.001
2020 (Aug)	28.9 (377)	1.06 (1.02-1.1)	0.00300111		38.3 (443)	1.11 (1.07-1.16)	<.001		51.3 (846)	1.22 (1.17-1.28)	<.001
2021 (Feb-Mar)	28.3 (442)	1.05 (1.01-1.09)	0.00968059		40.3 (518)	1.13 (1.09-1.18)	<.001		52.6 (704)	1.24 (1.18-1.3)	<.001
2021 (Aug)	30 (340)	1.07 (1.03-1.12)	0.00118234		38.9 (466)	1.12 (1.07-1.16)	<.001		53.9 (734)	1.26 (1.19-1.32)	<.001
2022 (Aug)	30.7 (311)	1.08 (1.03-1.12)	0.000641825		39.7 (431)	1.13 (1.08-1.17)	<.001		51.3 (579)	1.23 (1.17-1.3)	<.001
At school
2018 (Aug-Sep)	17.3 (175)	REF			29 (290)	REF			33 (304)	REF
2019 (Aug-Sep)	20.4 (195)	1.04 (1-1.08)	0.0703015		42.8 (465)	1.15 (1.1-1.2)	<.001		38.5 (442)	1.06 (1.01-1.11)	0.0243078
2020 (Feb-Mar)	26.5 (320)	1.1 (1.06-1.14)	<.001		50.7 (644)	1.24 (1.19-1.29)	<.001		49 (679)	1.18 (1.12-1.23)	<.001
2020 (Aug)	25.5 (330)	1.09 (1.05-1.13)	<.001		43.9 (501)	1.16 (1.11-1.21)	<.001		44.1 (717)	1.12 (1.07-1.17)	<.001
2021 (Feb-Mar)	27.1 (399)	1.1 (1.06-1.14)	<.001		42.7 (547)	1.15 (1.1-1.19)	<.001		46.1 (600)	1.14 (1.08-1.2)	<.001
2021 (Aug)	25.3 (299)	1.09 (1.04-1.13)	<.001		41.8 (495)	1.14 (1.09-1.18)	<.001		48.8 (601)	1.17 (1.11-1.24)	<.001
2022 (Aug)	24.3 (247)	1.08 (1.03-1.12)	<.001		42.6 (470)	1.14 (1.09-1.19)	<.001		43.2 (465)	1.11 (1.05-1.17)	<.001
On television or radio
2018 (Aug-Sep)	16.2 (193)	REF			20.2 (208)	REF			29 (280)	REF
2019 (Aug-Sep)	15.4 (159)	0.99 (0.96-1.03)	0.711566		31.1 (343)	1.11 (1.08-1.16)	<.001		43.9 (527)	1.16 (1.06-1.22)	<.001
2020 (Feb-Mar)	21.9 (277)	1.06 (1.02-1.1)	0.00110391		39.5 (487)	1.21 (1.13-1.26)	<.001		47.2 (682)	1.2 (1.11-1.26)	<.001
2020 (Aug)	17.9 (246)	1.02 (0.98-1.05)	0.293792		29.1 (331)	1.09 (1.04-1.13)	<.001		43.6 (713)	1.15 (1.09-1.21)	<.001
2021 (Feb-Mar)	17.3 (279)	1.01 (0.98-1.04)	0.54557		28.6 (377)	1.09 (1.05-1.13)	<.001		45 (578)	1.17 (1.13-1.23)	<.001
2021 (Aug)	15.1 (182)	0.99 (0.96-1.02)	0.493532		26.2 (315)	1.06 (1.06-1.1)	0.0021551		44 (594)	1.16 (1.11-1.22)	<.001
2022 (Aug)	13.2 (137)	0.97 (0.94-1)	0.0696467		23.7 (269)	1.03 (1.05-1.07)	0.0737376		40.5 (455)	1.13 (1.11-1.19)	<.001
On billboards or posters
2018 (Aug-Sep)	9 (112)	REF			16.1 (168)	REF			16.3 (161)	REF
2019 (Aug-Sep)	12.1 (114)	1.03 (1-1.06)	0.037729		20.9 (238)	1.05 (1.01-1.09)	0.00677401		27.3 (338)	1.12 (1.07-1.17)	<.001
2020 (Feb-Mar)	15.7 (201)	1.07 (1.04-1.1)	<.001		26.8 (334)	1.11 (1.07-1.15)	<.001		30.5 (461)	1.15 (1.1-1.2)	<.001
2020 (Aug)	15.4 (206)	1.07 (1.04-1.1)	<.001		21.1 (235)	1.05 (1.02-1.09)	0.00447672		29.7 (521)	1.14 (1.1-1.19)	<.001
2021 (Feb-Mar)	14.5 (231)	1.06 (1.03-1.09)	<.001		19.9 (262)	1.04 (1-1.07)	0.0266154		30.5 (426)	1.15 (1.1-1.2)	<.001
2021 (Aug)	15.3 (178)	1.07 (1.03-1.1)	<.001		19.2 (228)	1.03 (1-1.07)	0.0764535		33.9 (441)	1.19 (1.14-1.25)	<.001
2022 (Aug)	12.5 (126)	1.03 (1.01-1.07)	0.0217163		20.3 (229)	1.04 (1.01-1.08)	0.018859		30.6 (332)	1.16 (1.1-1.21)	<.001
At a chemist/pharmacy1
2018 (Aug-Sep)	15.5 (173)	REF			16.9 (182)	REF			18.6 (173)	REF
2019 (Aug-Sep)	17.6 (175)	1.02 (0.99-1.06)	0.239997		24 (274)	1.07 (1.03-1.11)	<.001		19.6 (244)	1.01 (0.97-1.05)	0.615136
2020 (Feb-Mar)	18.5 (251)	1.03 (1-1.07)	0.0635359		31.2 (391)	1.15 (1.11-1.2)	<.001		22.7 (365)	1.04 (1-1.08)	0.0578368
2020 (Aug)	20.3 (282)	1.05 (1.01-1.09)	0.00613043		21.9 (255)	1.05 (1.02-1.09)	0.00366422		23.7 (407)	1.05 (1.01-1.09)	0.0192425
2021 (Feb-Mar)	21 (345)	1.06 (1.02-1.09)	0.00162415		25 (313)	1.09 (1.05-1.12)	<.001		27.7 (374)	1.09 (1.04-1.14)	<.001
2021 (Aug)	21.1 (246)	1.06 (1.02-1.1)	0.00265062		25.7 (308)	1.09 (1.05-1.13)	<.001		26.7 (383)	1.08 (1.04-1.13)	<.001
2022 (Aug)	18.7 (186)	1.03 (0.99-1.07)	0.10723		23.9 (255)	1.07 (1.03-1.11)	<.001		24.2 (253)	1.06 (1.01-1.11)	0.0190646
In shops/stores that sell e-cigarettes/vaping products
2018 (Aug-Sep)	11.8 (123)	REF			14.8 (155)	REF			10.1 (107)	REF
2019 (Aug-Sep)	13.2 (135)	1.01 (0.98-1.05)	0.456272		19.6 (222)	1.05 (1.01-1.08)	0.00665753		18.6 (228)	1.09 (1.05-1.13)	<.001
2020 (Feb-Mar)	17.4 (219)	1.06 (1.02-1.09)	<.001		21.1 (271)	1.06 (1.03-1.1)	<.001		19.5 (267)	1.1 (1.06-1.14)	<.001
2020 (Aug)	19.7 (269)	1.08 (1.05-1.12)	<.001		17.9 (205)	1.03 (1-1.07)	0.0436701		19.7 (348)	1.1 (1.06-1.14)	<.001
2021 (Feb-Mar)	19 (312)	1.07 (1.04-1.11)	<.001		18 (217)	1.03 (1-1.07)	0.0412579		22.2 (315)	1.13 (1.09-1.17)	2.75343e-10
2021 (Aug)	19 (219)	1.07 (1.04-1.11)	<.001		18.1 (216)	1.03 (1-1.07)	0.0484461		21.4 (294)	1.12 (1.08-1.16)	<.001
2022 (Aug)	17 (159)	1.05 (1.01-1.09)	0.00802015		16.5 (172)	1.02 (0.99-1.05)	0.258655		19.6 (218)	1.1 (1.06-1.15)	<.001
In print newspapers or magazines
2018 (Aug-Sep)	14.6 (156)	REF			14.5 (157)	REF			17 (155)	REF
2019 (Aug-Sep)	14.4 (144)	1 (0.96-1.03)	0.902192		20.9 (229)	1.06 (1.03-1.1)	<.001		20.7 (240)	1.04 (0.99-1.08)	0.0976868
2020 (Feb-Mar)	15.8 (218)	1.01 (0.98-1.05)	0.447098		23.8 (303)	1.09 (1.06-1.13)	<.001		20.8 (337)	1.04 (1-1.08)	0.0804307
2020 (Aug)	14.3 (189)	1 (0.97-1.03)	0.870686		13.8 (158)	0.99 (0.96-1.02)	0.654681		19.2 (325)	1.02 (0.98-1.06)	0.315793
2021 (Feb-Mar)	11.3 (193)	0.97 (0.94-1)	0.0267514		13.7 (182)	0.99 (0.96-1.02)	0.616224		20.1 (265)	1.03 (0.99-1.07)	0.187922
2021 (Aug)	13.9 (160)	0.99 (0.96-1.03)	0.662509		14.5 (172)	1 (0.97-1.03)	0.933812		18.9 (258)	1.02 (0.98-1.06)	0.380038
2022 (Aug)	13.2 (128)	0.98 (0.95-1.02)	0.315378		13.3 (142)	0.99 (0.96-1.02)	0.419439		16.9 (178)	1 (0.96-1.04)	0.939659
Outside shops/stores that sell e-cigarettes/vaping products
2018 (Aug-Sep)	8.4 (93)	REF			13.1 (143)	REF			10 (99)	REF
2019 (Aug-Sep)	10.4 (108)	1.02 (0.99-1.05)	0.181517		19 (205)	1.06 (1.02-1.09)	<.001		17.7 (222)	1.08 (1.04-1.12)	<.001
2020 (Feb-Mar)	15.9 (210)	1.08 (1.05-1.11)	<.001		19 (251)	1.06 (1.03-1.09)	<.001		20.1 (292)	1.11 (1.07-1.15)	<.001
2020 (Aug)	17.6 (242)	1.1 (1.06-1.13)	<.001		14.9 (174)	1.02 (0.99-1.05)	0.165283		19.9 (353)	1.1 (1.07-1.14)	<.001
2021 (Feb-Mar)	16.4 (270)	1.08 (1.05-1.12)	<.001		15.2 (196)	1.02 (0.99-1.06)	0.106872		23 (323)	1.14 (1.1-1.18)	<.001
2021 (Aug)	18.7 (211)	1.11 (1.07-1.15)	<.001		17.7 (202)	1.05 (1.01-1.08)	0.00406418		20.3 (309)	1.11 (1.07-1.15)	<.001
2022 (Aug)	14.2 (146)	1.06 (1.02-1.09)	0.000560692		15.5 (167)	1.03 (1-1.06)	0.0922391		19.5 (233)	1.1 (1.06-1.15)	<.001
In leaflets/flyers1
2018 (Aug-Sep)	11.5 (132)	REF			9.8 (157)	REF			12.2 (196)	REF
2019 (Aug-Sep)	13.1 (138)	1.02 (0.98-1.05)	0.360571		14.5 (230)	1.05 (1.02-1.08)	0.00202531		14.3 (308)	1.02 (0.99-1.06)	0.256984
2020 (Feb-Mar)	15.7 (132)	1.04 (1.01-1.08)	0.00678012		19 (131)	1.09 (1.06-1.13)	<.001		19.4 (313)	1.07 (1.03-1.11)	<.001
2020 (Aug)	15.5 (201)	1.04 (1.01-1.07)	0.0113639		11.2 (164)	1.02 (0.99-1.04)	0.22199		17.6 (282)	1.05 (1.02-1.09)	0.00364417
2021 (Feb-Mar)	16.2 (212)	1.05 (1.02-1.08)	0.00338229		12.2 (154)	1.03 (1-1.05)	0.0498579		20.8 (282)	1.09 (1.05-1.13)	<.001
2021 (Aug)	16 (248)	1.04 (1.01-1.08)	0.00953311		13.1 (134)	1.03 (1.01-1.06)	0.0179103		18.7 (198)	1.07 (1.03-1.11)	0.0010518
2022 (Aug)	13.7 (187)	1.02 (0.99-1.05)	0.293778		12.2 (1078)	1.03 (1-1.05)	0.0683245		18.2 (1693)	1.06 (1.02-1.11)	0.00370025
Taxis or buses/public transit
2018 (Aug-Sep)	7.7 (87)	REF			11.9 (130)	REF			10.1 (98)	REF
2019 (Aug-Sep)	8.5 (90)	1.01 (0.98-1.04)	0.482844		15.9 (185)	1.04 (1.01-1.07)	0.0163497		11.7 (143)	1.01 (0.98-1.05)	0.375681
2020 (Feb-Mar)	12.1 (157)	1.05 (1.02-1.08)	0.00112443		21 (269)	1.09 (1.06-1.13)	<.001		13.8 (224)	1.04 (1-1.07)	0.0345752
2020 (Aug)	12 (170)	1.04 (1.02-1.07)	0.00142135		17.1 (193)	1.05 (1.02-1.09)	<.001		13.6 (259)	1.03 (1-1.07)	0.043545
2021 (Feb-Mar)	12.6 (206)	1.05 (1.02-1.08)	<.001		15.2 (203)	1.03 (1.01-1.06)	0.0185204		16.8 (225)	1.07 (1.03-1.11)	<.001
2021 (Aug)	11.7 (143)	1.04 (1.01-1.07)	0.00566442		15.4 (182)	1.03 (1-1.07)	0.0217145		17 (255)	1.07 (1.03-1.11)	<.001
2022 (Aug)	10.9 (104)	1.03 (1-1.06)	0.0427708		15.7 (166)	1.04 (1.01-1.07)	0.0143229		15.1 (161)	1.05 (1.01-1.09)	0.0119112
At kiosks or temporary sales locations (in shopping centres, parked in the street, other places, but not at specific events)
2018 (Aug-Sep)	7.3 (85)	REF			8.3 (91)	REF			7.5 (70)	REF
2019 (Aug-Sep)	10.1 (102)	1.03 (1-1.06)	0.0500766		14.4 (150)	1.06 (1.03-1.09)	<.001		11.5 (130)	1.03 (1-1.06)	0.0613608
2020 (Feb-Mar)	12.5 (164)	1.06 (1.03-1.08)	<.001		14 (177)	1.06 (1.03-1.09)	<.001		7.5 (192)	1.05 (1.02-1.08)	0.00227842
2020 (Aug)	12.4 (163)	1.05 (1.02-1.08)	<.001		10.3 (118)	1.02 (1-1.05)	0.101567		10.4 (221)	1.05 (1.02-1.08)	<.001
2021 (Feb-Mar)	13.8 (204)	1.07 (1.04-1.1)	<.001		10.5 (133)	1.02 (1-1.05)	0.0699564		12.2 (219)	1.08 (1.05-1.12)	<.001
2021 (Aug)	11.7 (141)	1.04 (1.02-1.07)	0.0018979		10.5 (116)	1.02 (1-1.05)	0.0995507		12.6 (200)	1.07 (1.04-1.11)	<.001
2022 (Aug)	11.5 (119)	1.04 (1.01-1.07)	0.00800839		9.3 (105)	1.01 (0.99-1.04)	0.361307		15.5 (124)	1.05 (1.01-1.09)	0.0112094
At events like fairs, markets, festivals, sporting events, or music concerts
2018 (Aug-Sep)	5.8 (63)	REF			7.1 (82)	REF			7.5 (70)	REF
2019 (Aug-Sep)	6.6 (66)	1.01 (0.98-1.03)	0.542699		13.8 (145)	1.07 (1.04-1.1)	<.001		13.1 (159)	1.06 (1.02-1.09)	<.001
2020 (Feb-Mar)	9.5 (120)	1.04 (1.01-1.07)	0.00285804		13.8 (170)	1.07 (1.04-1.1)	<.001		13.5 (201)	1.06 (1.03-1.09)	<.001
2020 (Aug)	8.6 (116)	1.03 (1-1.05)	0.0215332		8.9 (105)	1.02 (1-1.04)	0.0745093		11.9 (213)	1.04 (1.01-1.07)	0.00446572
2021 (Feb-Mar)	8.6 (139)	1.03 (1-1.05)	0.0193012		8.7 (106)	1.02 (1-1.04)	0.11497		14.5 (203)	1.07 (1.04-1.11)	<.001
2021 (Aug)	10.9 (110)	1.05 (1.02-1.08)	<.001		10.3 (123)	1.03 (1.01-1.06)	0.00647486		15.9 (215)	1.09 (1.05-1.13)	<.001
2022 (Aug)	8.4 (89)	1.02 (1-1.05)	0.0620112		10.2 (117)	1.03 (1.01-1.06)	0.00688692		13.3 (153)	1.06 (1.02-1.1)	0.00110171
At the cinema/movies1
2018 (Aug-Sep)	4.6 (47)	REF			5.3 (59)	REF			7.7 (75)	REF
2019 (Aug-Sep)	4.6 (42)	1 (0.98-1.02)	0.997475		13.8 (150)	1.09 (1.06-1.11)	<.001		13 (149)	1.05 (1.02-1.09)	0.00184831
2020 (Feb-Mar)	7.3 (86)	1.03 (1.01-1.05)	0.0158641		13.8 (170)	1.09 (1.06-1.11)	<.001		15 (201)	1.07 (1.04-1.11)	<.001
2020 (Aug)	6 (79)	1.01 (0.99-1.04)	0.182839		7.4 (84)	1.02 (1-1.04)	0.0352316		13.4 (222)	1.06 (1.03-1.09)	<.001
2021 (Feb-Mar)	5.7 (91)	1.01 (0.99-1.03)	0.2783		8.9 (103)	1.04 (1.02-1.06)	0.00103545		13.9 (184)	1.06 (1.03-1.1)	<.001
2021 (Aug)	8.2 (97)	1.04 (1.01-1.06)	0.00323683		10 (110)	1.05 (1.02-1.07)	<.001		15.2 (212)	1.08 (1.04-1.12)	<.001
2022 (Aug)	6.7 (68)	1.02 (1-1.04)	0.105541		8.3 (89)	1.03 (1.01-1.06)	0.00573709		13.5 (142)	1.06 (1.02-1.1)	0.00202601
In email or text messages
2018 (Aug-Sep)	4.1 (43)	REF			6.4 (67)	REF			7.8 (69)	REF
2019 (Aug-Sep)	4.6 (44)	1 (0.98-1.02)	0.742387		10.5 (116)	1.04 (1.02-1.07)	0.00162471		12.2 (145)	1.04 (1.01-1.08)	0.010641
2020 (Feb-Mar)	6 (78)	1.02 (1-1.04)	0.0750141		11.4 (134)	1.05 (1.02-1.08)	<.001		14.7 (190)	1.07 (1.03-1.11)	<.001
2020 (Aug)	6.4 (84)	1.02 (1-1.05)	0.0349365		7.2 (82)	1.01 (0.99-1.03)	0.374792		10.6 (201)	1.03 (1-1.06)	0.0877694
2021 (Feb-Mar)	7 (102)	1.03 (1.01-1.05)	0.00720143		8.4 (101)	1.02 (0.9985-1.05)	0.0668962		14.5 (195)	1.07 (1.03-1.1)	<.001
2021 (Aug)	7.2 (81)	1.03 (1.01-1.05)	0.00983817		8.2 (89)	1.02 (1-1.04)	0.124695		15 (194)	1.07 (1.04-1.11)	<.001
2022 (Aug)	7.9 (80)	1.04 (1.01-1.06)	0.00281239		7.5 (82)	1.01 (0.99-1.04)	0.266049		13.4 (126)	1.06 (1.02-1.1)	0.00440732
At work
2018 (Aug-Sep)	4.2 (48)	REF			5.9 (66)	REF			6.3 (53)	REF
2019 (Aug-Sep)	4.9 (51)	1.01 (0.99-1.03)	0.511201		10.6 (113)	1.05 (1.02-1.07)	<.001		9.9 (118)	1.04 (1-1.07)	0.0224895
2020 (Feb-Mar)	7.7 (100)	1.04 (1.01-1.06)	0.00111414		11.9 (144)	1.06 (1.04-1.09)	<.001		8.7 (133)	1.02 (1-1.05)	0.100972
2020 (Aug)	7.5 (98)	1.03 (1.01-1.06)	0.00256386		7.2 (81)	1.02 (0.99-1.04)	0.147957		8.3 (153)	1.02 (0.99-1.05)	0.177459
2021 (Feb-Mar)	7.2 (112)	1.03 (1.01-1.05)	0.0043775		9.2 (117)	1.04 (1.01-1.06)	0.0017772		13.2 (169)	1.07 (1.04-1.1)	<.001
2021 (Aug)	8.7 (97)	1.05 (1.02-1.07)	<.001		8.9 (96)	1.03 (1.01-1.05)	0.00712853		11 (160)	1.05 (1.02-1.08)	0.00298025
2022 (Aug)	7 (76)	1.02 (1-1.05)	0.0290017		8.3 (97)	1.03 (1-1.05)	0.0190314		10.3 (100)	1.04 (1.01-1.08)	0.0240511
In bars or pubs
2018 (Aug-Sep)	5.9 (59)	REF			6 (71)	REF			4.3 (44)	REF
2019 (Aug-Sep)	5.8 (63)	1 (0.97-1.02)	0.855701		8.7 (94)	1.03 (1-1.05)	0.0221529		8.2 (100)	1.04 (1.01-1.07)	0.00401628
2020 (Feb-Mar)	9 (115)	1.03 (1.01-1.06)	0.0122936		10.7 (135)	1.05 (1.02-1.07)	<.001		8 (116)	1.04 (1.01-1.06)	0.00426701
2020 (Aug)	9 (121)	1.03 (1.01-1.06)	0.0146049		7.1 (76)	1.01 (0.992-1.03)	0.224504		7.9 (144)	1.04 (1.01-1.06)	0.00395276
2021 (Feb-Mar)	8.3 (126)	1.02 (1-1.05)	0.0557776		7.2 (84)	1.01 (0.99-1.04)	0.1773		11.7 (153)	1.08 (1.05-1.11)	<.001
2021 (Aug)	8.9 (104)	1.03 (1-1.06)	0.0263632		6.7 (76)	1.01 (0.99-1.03)	0.429769		9.1 (128)	1.05 (1.02-1.08)	<.001
2022 (Aug)	7 (76)	1.01 (0.98-1.03)	0.546662		7.9 (86)	1.02 (1-1.05)	0.0568172		8.1 (97)	1.04 (1.01-1.07)	0.00875594
In regular postal mail
2018 (Aug-Sep)	3.5 (39)	REF			4.7 (51)	REF			6 (57)	REF
2019 (Aug-Sep)	2.5 (31)	0.99 (0.97-1.01)	0.202766		9.9 (101)	1.05 (1.03-1.08)	<.001		9.5 (111)	1.03 (1.01-1.06)	0.0204972
2020 (Feb-Mar)	5.2 (67)	1.02 (1-1.04)	0.0682637		8.2 (97)	1.04 (1.01-1.06)	0.00108822		8 (117)	1.02 (0.99-1.05)	0.168285
2020 (Aug)	4.6 (63)	1.01 (0.99-1.03)	0.227296		4.5 (51)	1 (0.98-1.02)	0.940545		7.7 (136)	1.02 (0.99-1.04)	0.240454
2021 (Feb-Mar)	5.5 (87)	1.02 (1-1.04)	0.0335752		5.8 (74)	1.01 (0.99-1.03)	0.158307		11.5 (146)	1.05 (1.02-1.09)	<.001
2021 (Aug)	7.2 (82)	1.04 (1.01-1.06)	0.00100571		6.8 (73)	1.02 (1-1.04)	0.0344448		11.2 (142)	1.05 (1.02-1.09)	0.0011064
2022 (Aug)	6.8 (71)	1.03 (1.01-1.05)	0.00679943		5.7 (65)	1.01 (0.99-1.03)	0.192615		7.9 (82)	1.02 (0.99-1.05)	0.225011
All data except n are weighted. Estimates were obtained using Stata’s margins post-estimation command following a survey wave*country interaction term added to separate logistic regression models (one per outcome) adjusting for demographic covariates (age group, sex, race/ethnicity, perceived family financial situation, student status). 'Other' was not modelled as an outcome because it was report…

## Sheet: Table S5
Table S5. Changes over time in the proportion of youth who report noticing education campaigns or public health messages about e-cigarettes within England, Canada, and the US, among youth who had vaped but not smoked in the past 30 days (n=9,359). Contrasts are based on regression models adjusting for demographic covariates. All data, except n, are weighted.
	ENGLAND				CANADA				US
	% (n)	AOR (95% CI)	p		% (n)	AOR (95% CI)	p		% (n)	AOR (95% CI)	p
Any exposure
2018 (Aug-Sep)	57.9 (67)	REF			54.9 (155)	REF			55.9 (218)	REF
2019 (Aug-Sep)	54.5 (124)	1.01 (0.99-1.04)	0.416565		76 (421)	1.24 (1.16-1.34)	<.001		74.9 (410)	1.22 (1.13-1.31)	<.001
2020 (Feb-Mar)	68.8 (170)	1.1 (0.98-1.24)	0.0998843		83.3 (529)	1.33 (1.24-1.43)	<.001		82.5 (567)	1.31 (1.22-1.4)	<.001
2020 (Aug)	56.2 (120)	0.96 (0.85-1.09)	0.570097		71.7 (261)	1.19 (1.1-1.29)	<.001		76.9 (431)	1.24 (1.15-1.34)	<.001
2021 (Feb-Mar)	56.5 (140)	0.97 (0.86-1.1)	0.642283		75.3 (447)	1.24 (1.15-1.33)	<.001		82 (423)	1.31 (1.217-1.41)	<.001
2021 (Aug)	62.9 (231)	1.03 (0.92-1.16)	0.555808		70.7 (376)	1.18 (1.09-1.27)	<.001		81.6 (403)	1.31 (1.21-1.41)	<.001
2022 (Aug)	57.5 (359)	0.99 (0.89-1.1)	0.786508		71.7 (428)	1.19 (1.11-1.28)	<.001		76.8 (472)	1.25 (1.16-1.35)	<.001
On websites or social media, like Facebook, Twitter, YouTube, Instagram or Snapchat
2018 (Aug-Sep)	22.5 (29)	REF			30.4 (90)	REF			34.2 (129)	REF
2019 (Aug-Sep)	30.2 (69)	1.07 (0.96-1.19)	0.247416		54.6 (306)	1.27 (1.18-1.37)	<.001		52.7 (290)	1.21 (1.12-1.3)	<.001
2020 (Feb-Mar)	39.2 (94)	1.17 (1.05-1.31)	0.00628264		55.8 (369)	1.28 (1.19-1.37)	<.001		60.4 (429)	1.3 (1.21-1.4)	<.001
2020 (Aug)	33.3 (66)	1.1 (0.98-1.23)	0.100477		44.9 (167)	1.15 (1.07-1.25)	<.001		53.8 (314)	1.22 (1.13-1.32)	<.001
2021 (Feb-Mar)	28.9 (70)	1.05 (0.94-1.17)	0.39583		46.8 (278)	1.18 (1.09-1.26)	<.001		62.6 (314)	1.33 (1.23-1.44)	<.001
2021 (Aug)	37.1 (132)	1.14 (1.03-1.26)	0.0133852		46.7 (248)	1.17 (1.09-1.26)	<.001		57.2 (282)	1.27 (1.17-1.38)	<.001
2022 (Aug)	31.4 (200)	1.08 (0.98-1.19)	0.122366		40.4 (243)	1.1 (1.02-1.18)	0.00899571		55.4 (354)	1.25 (1.16-1.36)	<.001
At school
2018 (Aug-Sep)	22 (24)	REF			31.6 (85)	REF			29.2 (123)	REF
2019 (Aug-Sep)	26 (55)	1.03 (0.93-1.15)	0.54694		49.7 (271)	1.2 (1.11-1.29)	<.001		39.5 (210)	1.11 (1.03-1.2)	0.0053257
2020 (Feb-Mar)	28.2 (64)	1.06 (0.95-1.18)	0.278574		61 (390)	1.34 (1.25-1.44)	<.001		54.8 (370)	1.29 (1.21-1.39)	<.001
2020 (Aug)	21.2 (47)	0.99 (0.89-1.1)	0.81926		48.3 (179)	1.19 (1.1-1.28)	<.001		46.5 (270)	1.19 (1.11-1.28)	<.001
2021 (Feb-Mar)	22.8 (59)	1 (0.9-1.11)	0.999469		49.5 (300)	1.2 (1.12-1.29)	<.001		52.1 (259)	1.26 (1.17-1.36)	<.001
2021 (Aug)	27.4 (102)	1.05 (0.95-1.16)	0.376926		45.1 (240)	1.15 (1.06-1.23)	<.001		50.5 (248)	1.24 (1.15-1.34)	<.001
2022 (Aug)	28 (169)	1.06 (0.96-1.16)	0.237551		50.5 (293)	1.21 (1.12-1.3)	<.001		45.1 (261)	1.19 (1.1-1.29)	<.001
On television or radio
2018 (Aug-Sep)	15.6 (22)	REF			19.2 (56)	REF			26.7 (101)	REF
2019 (Aug-Sep)	20.9 (46)	1.05 (0.95-1.15)	0.329724		37.6 (204)	1.2 (1.12-1.28)	<.001		46.2 (263)	1.22 (1.14-1.31)	<.001
2020 (Feb-Mar)	25.4 (64)	1.1 (1-1.21)	0.0606928		37 (250)	1.19 (1.14-1.27)	<.001		49.7 (359)	1.26 (1.21-1.35)	<.001
2020 (Aug)	17.6 (36)	1.01 (0.92-1.11)	0.803501		31.2 (116)	1.13 (1.07-1.21)	<.001		41.2 (237)	1.16 (1.11-1.25)	<.001
2021 (Feb-Mar)	20.3 (49)	1.04 (0.95-1.14)	0.403863		29 (178)	1.1 (1.08-1.17)	0.00227637		45.8 (242)	1.21 (1.22-1.31)	<.001
2021 (Aug)	17.8 (74)	1.02 (0.93-1.11)	0.697072		27 (141)	1.08 (1.14-1.15)	0.0193131		50.8 (230)	1.28 (1.26-1.39)	<.001
2022 (Aug)	13.1 (82)	0.97 (0.9-1.05)	0.416034		27.5 (175)	1.08 (1.1-1.15)	0.0113112		44.5 (278)	1.21 (1.21-1.31)	<.001
On billboards or posters
2018 (Aug-Sep)	17.7 (22)	REF			13.9 (41)	REF			16.9 (65)	REF
2019 (Aug-Sep)	20.3 (47)	1.02 (0.92-1.12)	0.739671		24.6 (137)	1.11 (1.05-1.18)	<.001		29.7 (173)	1.14 (1.06-1.21)	<.001
2020 (Feb-Mar)	26.9 (63)	1.09 (0.98-1.2)	0.109859		31.2 (205)	1.19 (1.12-1.26)	<.001		39.6 (272)	1.25 (1.17-1.34)	<.001
2020 (Aug)	16.5 (34)	0.98 (0.89-1.08)	0.641174		22.2 (84)	1.09 (1.03-1.16)	0.00535611		32.6 (195)	1.17 (1.1-1.25)	<.001
2021 (Feb-Mar)	16.4 (43)	0.98 (0.89-1.07)	0.626801		20.6 (133)	1.07 (1.01-1.13)	0.0137853		39.1 (194)	1.25 (1.16-1.34)	<.001
2021 (Aug)	20.7 (73)	1.02 (0.93-1.12)	0.648296		25.7 (128)	1.12 (1.06-1.19)	<.001		37.2 (185)	1.23 (1.14-1.33)	<.001
2022 (Aug)	13.1 (84)	0.95 (0.87-1.03)	0.194109		24.4 (153)	1.11 (1.05-1.17)	<.001		36.1 (215)	1.22 (1.14-1.32)	<.001
At a chemist/pharmacy1
2018 (Aug-Sep)	13.2 (19)	REF			21.8 (61)	REF			21.7 (79)	REF
2019 (Aug-Sep)	18.4 (45)	1.05 (0.96-1.14)	0.306019		28.4 (160)	1.07 (1-1.14)	0.0385546		23.6 (138)	1.02 (0.95-1.09)	0.581529
2020 (Feb-Mar)	22.5 (61)	1.09 (1-1.19)	0.0583203		29.2 (203)	1.07 (1.01-1.14)	0.0307438		27.2 (198)	1.06 (0.99-1.13)	0.103722
2020 (Aug)	23 (46)	1.09 (1-1.2)	0.0557134		23.1 (85)	1.02 (0.95-1.09)	0.618086		23.6 (148)	1.02 (0.96-1.09)	0.509451
2021 (Feb-Mar)	19.8 (51)	1.06 (0.97-1.16)	0.192803		24 (145)	1.03 (0.96-1.09)	0.44029		32.4 (164)	1.11 (1.03-1.2)	0.00426872
2021 (Aug)	25 (90)	1.12 (1.03-1.22)	0.00813413		25.9 (134)	1.04 (0.98-1.11)	0.198891		32.4 (160)	1.12 (1.04-1.21)	0.00404552
2022 (Aug)	18 (117)	1.04 (0.97-1.12)	0.277737		24.7 (151)	1.03 (0.97-1.1)	0.380756		24.6 (144)	1.04 (0.96-1.11)	0.336273
In shops/stores that sell e-cigarettes/vaping products
2018 (Aug-Sep)	21.3 (26)	REF			21.9 (64)	REF			17.9 (67)	REF
2019 (Aug-Sep)	18.8 (46)	0.97 (0.87-1.07)	0.504226		26.7 (144)	1.05 (0.99-1.12)	0.128884		28 (162)	1.1 (1.03-1.17)	0.00362068
2020 (Feb-Mar)	33.3 (81)	1.12 (1-1.24)	0.0495574		27.4 (185)	1.05 (0.99-1.12)	0.103701		35.1 (235)	1.18 (1.11-1.26)	<.001
2020 (Aug)	23.4 (53)	1.01 (0.91-1.12)	0.838571		26.6 (98)	1.05 (0.98-1.13)	0.134763		27.4 (176)	1.1 (1.04-1.18)	0.00220677
2021 (Feb-Mar)	29.5 (71)	1.08 (0.97-1.2)	0.169788		29.7 (173)	1.09 (1.02-1.16)	0.012209		30.1 (161)	1.13 (1.06-1.21)	<.001
2021 (Aug)	27 (101)	1.06 (0.96-1.17)	0.287873		32.1 (157)	1.11 (1.04-1.19)	0.00198895		29.3 (147)	1.13 (1.05-1.21)	0.00104585
2022 (Aug)	20.9 (140)	0.99 (0.9-1.08)	0.757973		26.5 (162)	1.05 (0.98-1.11)	0.166547		31.7 (179)	1.14 (1.07-1.23)	<.001
In print newspapers or magazines
2018 (Aug-Sep)	13.7 (17)	REF			13.3 (40)	REF			20.4 (73)	REF
2019 (Aug-Sep)	15.6 (38)	1.01 (0.93-1.1)	0.792804		21.5 (115)	1.09 (1.03-1.15)	0.00222183		23.7 (143)	1.03 (0.97-1.1)	0.347315
2020 (Feb-Mar)	23.9 (56)	1.1 (1-1.22)	0.0454475		24.2 (157)	1.11 (1.06-1.18)	<.001		27.2 (180)	1.07 (1-1.14)	0.0478937
2020 (Aug)	22.4 (47)	1.08 (0.98-1.19)	0.105208		17.3 (62)	1.05 (0.99-1.11)	0.113497		18.7 (104)	0.99 (0.93-1.05)	0.712822
2021 (Feb-Mar)	17.7 (42)	1.04 (0.94-1.14)	0.445423		13.3 (81)	1.01 (0.96-1.06)	0.804461		25.2 (128)	1.05 (0.98-1.13)	0.136554
2021 (Aug)	18.3 (69)	1.04 (0.96-1.14)	0.316143		17.7 (89)	1.05 (0.99-1.11)	0.0821975		21.6 (124)	1.02 (0.95-1.09)	0.613726
2022 (Aug)	12.1 (82)	0.98 (0.91-1.06)	0.607309		15.9 (100)	1.03 (0.98-1.08)	0.258493		18.1 (114)	0.98 (0.92-1.05)	0.598643
Outside shops/stores that sell e-cigarettes/vaping products
2018 (Aug-Sep)	11.5 (18)	REF			17.6 (49)	REF			15.8 (61)	REF
2019 (Aug-Sep)	17.1 (40)	1.05 (0.97-1.14)	0.197714		23.9 (130)	1.07 (1-1.13)	0.0412819		27.6 (151)	1.12 (1.05-1.19)	0.000552145
2020 (Feb-Mar)	27.9 (71)	1.17 (1.08-1.28)	<.001		27.1 (174)	1.1 (1.03-1.16)	0.00299737		27.7 (194)	1.13 (1.06-1.2)	<.001
2020 (Aug)	25.4 (52)	1.14 (1.05-1.25)	0.0033566		26.7 (97)	1.1 (1.03-1.18)	0.00527937		23 (155)	1.08 (1.01-1.15)	0.014804
2021 (Feb-Mar)	19.3 (46)	1.08 (0.99-1.17)	0.0728649		25.5 (147)	1.09 (1.02-1.16)	0.00674375		28.3 (144)	1.14 (1.06-1.22)	<.001
2021 (Aug)	24.4 (87)	1.14 (1.05-1.23)	0.0011243		27.2 (135)	1.1 (1.04-1.17)	0.00223788		28.7 (141)	1.15 (1.07-1.23)	<.001
2022 (Aug)	17.1 (119)	1.05 (0.98-1.13)	0.137364		25.3 (153)	1.08 (1.02-1.14)	0.014083		26.1 (161)	1.1 (1.03-1.18)	0.00366196
In leaflets/flyers1
2018 (Aug-Sep)	23.2 (50)	REF			10.8 (87)	REF			13 (123)	REF
2019 (Aug-Sep)	23.3 (28)	0.99 (0.89-1.11)	0.918577		16.9 (127)	1.07 (1.01-1.12)	0.0120458		20.2 (178)	1.07 (1.01-1.14)	0.0136749
2020 (Feb-Mar)	24.2 (50)	1.01 (0.9-1.12)	0.911982		19.4 (46)	1.09 (1.04-1.14)	<.001		26 (113)	1.14 (1.07-1.21)	<.001
2020 (Aug)	18.8 (59)	0.95 (0.86-1.05)	0.319186		12.1 (81)	1.02 (0.97-1.07)	0.49667		17.3 (130)	1.05 (0.99-1.11)	0.0924237
2021 (Feb-Mar)	17 (41)	0.94 (0.85-1.04)	0.210886		12.9 (85)	1.03 (0.98-1.08)	0.269126		25.8 (139)	1.14 (1.07-1.22)	<.001
2021 (Aug)	18.7 (46)	0.95 (0.86-1.05)	0.330208		18.6 (99)	1.08 (1.03-1.14)	0.00238388		28.6 (136)	1.18 (1.1-1.26)	<.001
2022 (Aug)	13.7 (69)	0.91 (0.83-0.99)	0.0358756		15.4 (556)	1.05 (1-1.1)	0.0398608		24.8 (868)	1.13 (1.06-1.21)	<.001
Taxis or buses/public transit
2018 (Aug-Sep)	12.1 (15)	REF			9.5 (28)	REF			11.1 (42)	REF
2019 (Aug-Sep)	15.9 (34)	1.03 (0.95-1.13)	0.472014		17.6 (98)	1.09 (1.04-1.14)	<.001		14.8 (89)	1.04 (0.98-1.09)	0.169893
2020 (Feb-Mar)	26.2 (58)	1.15 (1.05-1.26)	0.00405831		24 (156)	1.15 (1.1-1.21)	<.001		19.4 (132)	1.08 (1.03-1.14)	0.0022613
2020 (Aug)	12 (28)	0.99 (0.91-1.08)	0.843682		16.1 (59)	1.07 (1.02-1.13)	0.00682259		14.7 (101)	1.04 (0.99-1.1)	0.121497
2021 (Feb-Mar)	11.1 (29)	0.99 (0.91-1.07)	0.743793		18.8 (103)	1.1 (1.05-1.16)	<.001		20.6 (108)	1.11 (1.04-1.17)	<.001
2021 (Aug)	13.5 (52)	1.01 (0.93-1.1)	0.778915		19.4 (94)	1.11 (1.05-1.16)	<.001		23.7 (116)	1.14 (1.07-1.22)	<.001
2022 (Aug)	11.1 (75)	0.99 (0.92-1.06)	0.738362		17.1 (103)	1.08 (1.03-1.14)	<.001		15.3 (101)	1.05 (0.99-1.11)	0.0871973
At kiosks or temporary sales locations (in shopping centres, parked in the street, other places, but not at specific events)
2018 (Aug-Sep)	14.3 (17)	REF			8.4 (25)	REF			10.6 (40)	REF
2019 (Aug-Sep)	12.8 (26)	0.98 (0.9-1.07)	0.63062		15.3 (84)	1.07 (1.02-1.12)	0.00273066		10.7 (95)	1.06 (1-1.12)	0.0323544
2020 (Feb-Mar)	18 (45)	1.03 (0.94-1.13)	0.519343		17.5 (116)	1.09 (1.04-1.14)	<.001		10.6 (130)	1.08 (1.02-1.14)	0.00398618
2020 (Aug)	16.1 (33)	1.01 (0.92-1.1)	0.843663		14.1 (50)	1.06 (1.01-1.12)	0.0158483		16.5 (77)	1.03 (0.98-1.08)	0.257461
2021 (Feb-Mar)	16.6 (39)	1.02 (0.93-1.12)	0.662342		13.2 (74)	1.05 (1.01-1.1)	0.0229562		18.5 (103)	1.12 (1.05-1.19)	<.001
2021 (Aug)	20.3 (78)	1.06 (0.98-1.16)	0.160464		11.6 (60)	1.03 (0.99-1.08)	0.125996		13.2 (93)	1.13 (1.05-1.2)	<.001
2022 (Aug)	10.7 (75)	0.96 (0.89-1.04)	0.296157		15.9 (92)	1.08 (1.03-1.13)	0.00114703		20.9 (115)	1.1 (1.03-1.17)	0.00226715
At events like fairs, markets, festivals, sporting events, or music concerts
2018 (Aug-Sep)	16.6 (17)	REF			9 (26)	REF			10.8 (47)	REF
2019 (Aug-Sep)	13.8 (27)	0.97 (0.88-1.06)	0.474873		17.2 (87)	1.09 (1.04-1.14)	<.001		15.7 (100)	1.05 (1-1.1)	0.05665
2020 (Feb-Mar)	15.5 (42)	0.98 (0.9-1.08)	0.736204		16.5 (111)	1.08 (1.03-1.13)	0.00192154		18.6 (113)	1.08 (1.02-1.14)	0.00414489
2020 (Aug)	11.9 (25)	0.95 (0.86-1.04)	0.249019		10.5 (39)	1.02 (0.97-1.07)	0.400993		13.1 (88)	1.03 (0.98-1.08)	0.286246
2021 (Feb-Mar)	9.9 (26)	0.93 (0.85-1.02)	0.121426		9.8 (67)	1.01 (0.97-1.05)	0.585574		17.6 (98)	1.07 (1.02-1.14)	0.0111908
2021 (Aug)	13 (41)	0.96 (0.88-1.05)	0.415389		13.3 (69)	1.05 (1-1.1)	0.0465957		18.1 (101)	1.08 (1.02-1.14)	0.00847819
2022 (Aug)	9.3 (67)	0.93 (0.85-1.01)	0.0679769		13.7 (89)	1.05 (1-1.1)	0.0299913		21.8 (114)	1.12 (1.05-1.19)	<.001
At the cinema/movies1
2018 (Aug-Sep)	10.5 (11)	REF			8 (25)	REF			7.4 (29)	REF
2019 (Aug-Sep)	8.5 (18)	0.98 (0.91-1.05)	0.561575		14.4 (75)	1.07 (1.02-1.12)	0.00331947		12.5 (80)	1.05 (1.01-1.09)	0.0248497
2020 (Feb-Mar)	13.6 (29)	1.03 (0.95-1.12)	0.477661		14.7 (93)	1.07 (1.02-1.12)	0.00256824		19.3 (108)	1.12 (1.07-1.18)	<.001
2020 (Aug)	7.5 (18)	0.97 (0.9-1.04)	0.350286		13.1 (44)	1.06 (1.01-1.11)	0.0247411		12.5 (80)	1.06 (1.01-1.1)	0.0174867
2021 (Feb-Mar)	9.7 (22)	0.99 (0.92-1.07)	0.856696		11.7 (61)	1.04 (1-1.09)	0.0618022		20 (94)	1.14 (1.08-1.21)	<.001
2021 (Aug)	9.9 (40)	1 (0.93-1.07)	0.92392		15.4 (74)	1.08 (1.03-1.13)	<.001		20 (96)	1.14 (1.08-1.21)	<.001
2022 (Aug)	5.8 (41)	0.95 (0.9-1.02)	0.15053		13.4 (71)	1.06 (1.01-1.11)	0.0103245		20.7 (107)	1.14 (1.08-1.21)	<.001
In email or text messages
2018 (Aug-Sep)	8.6 (8)	REF			10 (33)	REF			13 (49)	REF
2019 (Aug-Sep)	8.6 (20)	1 (0.93-1.07)	0.934789		15.4 (78)	1.06 (1.01-1.11)	0.0154176		18.4 (103)	1.05 (1-1.11)	0.0732682
2020 (Feb-Mar)	15.7 (37)	1.07 (0.99-1.16)	0.0951157		14.4 (97)	1.05 (1-1.09)	0.0447686		21.1 (138)	1.08 (1.02-1.14)	0.00738063
2020 (Aug)	9.7 (21)	1.01 (0.93-1.08)	0.892059		12.1 (42)	1.03 (0.98-1.08)	0.270158		15.9 (89)	1.03 (0.98-1.09)	0.245595
2021 (Feb-Mar)	11.1 (29)	1.03 (0.95-1.11)	0.503465		10.2 (58)	1.01 (0.9661-1.05)	0.707006		20.4 (98)	1.09 (1.02-1.16)	0.0105806
2021 (Aug)	13.2 (47)	1.05 (0.98-1.13)	0.185457		13.8 (67)	1.04 (1-1.09)	0.0659267		21.4 (93)	1.09 (1.02-1.17)	0.00818112
2022 (Aug)	7.3 (51)	0.99 (0.92-1.05)	0.662618		10.7 (66)	1.01 (0.97-1.06)	0.575014		16.9 (107)	1.04 (0.98-1.1)	0.189006
At work
2018 (Aug-Sep)	13.8 (14)	REF			6.5 (20)	REF			7 (28)	REF
2019 (Aug-Sep)	11.5 (26)	0.97 (0.89-1.06)	0.556175		13.4 (65)	1.07 (1.03-1.12)	<.001		11 (61)	1.04 (1-1.08)	0.0736936
2020 (Feb-Mar)	15 (37)	1.01 (0.92-1.1)	0.854382		12.8 (88)	1.06 (1.02-1.11)	0.00185924		13.6 (91)	1.07 (1.02-1.11)	0.00405339
2020 (Aug)	8.8 (19)	0.95 (0.87-1.03)	0.199037		11.4 (39)	1.05 (1.01-1.1)	0.0184973		9 (54)	1.02 (0.98-1.07)	0.255387
2021 (Feb-Mar)	10.2 (29)	0.96 (0.88-1.05)	0.415165		11.5 (64)	1.06 (1.01-1.1)	0.0080298		16.1 (79)	1.1 (1.04-1.16)	<.001
2021 (Aug)	12.2 (48)	0.99 (0.91-1.07)	0.737674		12.2 (62)	1.06 (1.02-1.11)	0.00414741		19.9 (86)	1.15 (1.08-1.22)	<.001
2022 (Aug)	9.3 (65)	0.96 (0.88-1.03)	0.246405		14 (82)	1.08 (1.04-1.13)	<.001		14.9 (96)	1.08 (1.03-1.14)	0.00163005
In bars or pubs
2018 (Aug-Sep)	13.7 (15)	REF			8.3 (25)	REF			10.1 (34)	REF
2019 (Aug-Sep)	13.3 (31)	0.99 (0.91-1.08)	0.857572		14 (66)	1.06 (1.01-1.11)	0.0118055		12 (71)	1.02 (0.97-1.07)	0.544453
2020 (Feb-Mar)	16 (40)	1.02 (0.93-1.11)	0.716033		14.5 (101)	1.06 (1.02-1.11)	0.00579998		13.2 (73)	1.03 (0.98-1.08)	0.291904
2020 (Aug)	13.9 (30)	0.99 (0.91-1.09)	0.889348		10.3 (36)	1.02 (0.9781-1.07)	0.309295		8.5 (55)	0.99 (0.94-1.03)	0.543586
2021 (Feb-Mar)	11.6 (32)	0.98 (0.9-1.07)	0.619027		9.2 (55)	1.01 (0.97-1.06)	0.541965		14.5 (74)	1.05 (0.99-1.11)	0.0853332
2021 (Aug)	11.7 (44)	0.98 (0.9-1.06)	0.614239		11.4 (59)	1.03 (0.99-1.08)	0.135009		17.1 (79)	1.08 (1.01-1.15)	0.0193558
2022 (Aug)	11.3 (77)	0.97 (0.9-1.05)	0.504999		11.8 (76)	1.04 (1-1.08)	0.0825743		11.2 (78)	1.01 (0.96-1.06)	0.677993
In regular postal mail
2018 (Aug-Sep)	8.9 (10)	REF			5.8 (17)	REF			7.6 (28)	REF
2019 (Aug-Sep)	9.1 (20)	1 (0.93-1.07)	0.982038		10.2 (51)	1.05 (1.01-1.09)	0.0211264		11.8 (62)	1.04 (0.99-1.09)	0.112469
2020 (Feb-Mar)	11.4 (27)	1.02 (0.95-1.1)	0.534356		10.2 (67)	1.05 (1.01-1.09)	0.0178089		11.4 (73)	1.04 (0.99-1.08)	0.122136
2020 (Aug)	8.2 (16)	0.99 (0.92-1.06)	0.716685		8.5 (30)	1.03 (0.99-1.08)	0.132565		7.5 (50)	1 (0.96-1.04)	0.914027
2021 (Feb-Mar)	12.3 (25)	1.04 (0.96-1.12)	0.33866		6.5 (37)	1.01 (0.98-1.05)	0.494319		14.5 (67)	1.08 (1.02-1.14)	0.00516037
2021 (Aug)	9 (36)	1 (0.94-1.07)	0.910626		10.8 (50)	1.06 (1.01-1.1)	0.00881053		16.7 (73)	1.1 (1.04-1.17)	0.00117262
2022 (Aug)	6.5 (47)	0.98 (0.92-1.04)	0.45328		8 (48)	1.03 (0.99-1.06)	0.156979		13 (73)	1.06 (1-1.11)	0.0338249
All data except n are weighted. Estimates were obtained using Stata’s margins post-estimation command following a survey wave*country interaction term added to separate logistic regression models (one per outcome) adjusting for demographic covariates (age group, sex, race/ethnicity, perceived family financial situation, student status). 'Other' was not modelled as an outcome because it was report…

## Sheet: Table S6
Table S6. Changes over time in the proportion of youth who report noticing education campaigns or public health messages about e-cigarettes within England, Canada, and the US, among youth who had smoked but not vaped in the past 30 days (n=5,358). Contrasts are based on regression models adjusting for demographic covariates. All data, except n, are weighted.
	ENGLAND				CANADA				US
	% (n)	AOR (95% CI)	p		% (n)	AOR (95% CI)	p		% (n)	AOR (95% CI)	p
Any exposure
2018 (Aug-Sep)	50.5 (213)	REF			53.3 (167)	REF			58.6 (108)	REF
2019 (Aug-Sep)	51.3 (182)	1.01 (0.94-1.10)	0.7448		62 (142)	1.08 (0.98-1.18)	0.11452		71 (150)	1.14 (1.01-1.28)	0.0376902
2020 (Feb-Mar)	54.9 (302)	1.05 (0.98-1.13)	0.147425		67.9 (161)	1.16 (1.06-1.27)	0.00177319		79.6 (175)	1.24 (1.12-1.38)	<.001
2020 (Aug)	53.9 (238)	1.04 (0.97-1.13)	0.283755		58.8 (100)	1.05 (0.95-1.15)	0.354198		66.5 (128)	1.11 (0.99-1.26)	0.0761477
2021 (Feb-Mar)	54.7 (186)	1.05 (0.97-1.14)	0.216502		63 (97)	1.1 (1-1.22)	0.0618911		71.6 (126)	1.15 (1.018-1.3)	0.0240561
2021 (Aug)	56.1 (172)	1.06 (0.97-1.15)	0.17824		60.1 (98)	1.07 (0.97-1.18)	0.187221		75.7 (112)	1.2 (1.06-1.37)	0.0052706
2022 (Aug)	53.5 (181)	1.06 (0.97-1.14)	0.191456		56.9 (84)	1.02 (0.93-1.13)	0.643822		62.6 (66)	1.04 (0.82-1.32)	0.750422
On websites or social media, like Facebook, Twitter, YouTube, Instagram or Snapchat
2018 (Aug-Sep)	22.8 (101)	REF			28.9 (89)	REF			26.9 (54)	REF
2019 (Aug-Sep)	25.6 (94)	1.03 (0.96-1.1)	0.454099		34.3 (80)	1.04 (0.96-1.14)	0.312289		43.4 (96)	1.17 (1.05-1.31)	0.00617801
2020 (Feb-Mar)	31.8 (170)	1.1 (1.03-1.17)	0.00509422		35.3 (90)	1.06 (0.98-1.15)	0.142709		44.9 (105)	1.19 (1.06-1.34)	0.00422425
2020 (Aug)	28 (123)	1.06 (0.99-1.13)	0.114608		31.2 (54)	1.02 (0.93-1.11)	0.657011		28.7 (74)	1.04 (0.93-1.15)	0.53582
2021 (Feb-Mar)	30.3 (99)	1.08 (1.01-1.16)	0.034865		31.3 (54)	1.03 (0.94-1.13)	0.496051		39 (71)	1.13 (1-1.28)	0.0482893
2021 (Aug)	25.7 (83)	1.03 (0.96-1.1)	0.435955		26.7 (45)	0.99 (0.91-1.08)	0.816345		43.7 (66)	1.19 (1.03-1.37)	0.0161523
2022 (Aug)	18.4 (68)	0.98 (0.92-1.05)	0.565198		28.2 (43)	0.99 (0.91-1.09)	0.865339		42.7 (43)	1.17 (0.96-1.43)	0.11106
At school
2018 (Aug-Sep)	16 (64)	REF			28.5 (86)	REF			23.5 (47)	REF
2019 (Aug-Sep)	19.8 (60)	1.05 (0.98-1.12)	0.153947		32.6 (73)	1.05 (0.96-1.14)	0.281455		27.8 (59)	1.05 (0.94-1.18)	0.343686
2020 (Feb-Mar)	18.3 (97)	1.03 (0.98-1.09)	0.261792		39.7 (89)	1.13 (1.04-1.23)	0.00565511		35.2 (77)	1.12 (1-1.27)	0.0517351
2020 (Aug)	22.6 (86)	1.08 (1.01-1.15)	0.0201491		31.4 (52)	1.03 (0.95-1.13)	0.477881		29.6 (67)	1.09 (0.97-1.22)	0.150442
2021 (Feb-Mar)	21.3 (72)	1.06 (1-1.13)	0.0613341		28.4 (44)	1.02 (0.93-1.12)	0.707825		27 (53)	1.04 (0.92-1.16)	0.53276
2021 (Aug)	22.3 (64)	1.07 (1-1.14)	0.0410897		35.9 (59)	1.08 (0.99-1.19)	0.0958494		35.8 (45)	1.14 (1-1.31)	0.0567276
2022 (Aug)	14.3 (55)	0.99 (0.93-1.05)	0.653349		34.5 (47)	1.07 (0.97-1.17)	0.19198		36.6 (29)	1.13 (0.94-1.35)	0.192308
On television or radio
2018 (Aug-Sep)	17.3 (75)	REF			21.1 (68)	REF			29.9 (53)	REF
2019 (Aug-Sep)	12.5 (47)	0.95 (0.9-1.01)	0.0967571		22.7 (54)	1.02 (1.09-1.09)	0.66278		44.4 (95)	1.16 (1.23-1.3)	0.0183904
2020 (Feb-Mar)	19.7 (108)	1.03 (0.97-1.09)	0.311476		32 (77)	1.12 (1.06-1.21)	0.00728833		43.9 (103)	1.15 (1.2-1.29)	0.0199147
2020 (Aug)	18.1 (78)	1.01 (0.95-1.07)	0.675893		27.2 (49)	1.06 (1.08-1.16)	0.134781		33 (73)	1.05 (1.14-1.18)	0.428301
2021 (Feb-Mar)	18.9 (67)	1.02 (0.96-1.09)	0.509162		28.1 (45)	1.08 (1.13-1.19)	0.0840243		33.6 (56)	1.04 (1.26-1.18)	0.536759
2021 (Aug)	19.7 (61)	1.03 (0.96-1.09)	0.429468		25.6 (44)	1.06 (1.11-1.15)	0.205698		38.8 (63)	1.1 (1.17-1.26)	0.188538
2022 (Aug)	13.9 (51)	0.98 (0.92-1.04)	0.448467		21.3 (35)	1.01 (1.05-1.09)	0.849536		35.1 (32)	1.05 (1.39-1.26)	0.589918
On billboards or posters
2018 (Aug-Sep)	15.2 (59)	REF			18.7 (54)	REF			17.3 (36)	REF
2019 (Aug-Sep)	13.2 (39)	0.98 (0.93-1.04)	0.590787		21.4 (48)	1.03 (0.96-1.11)	0.399785		28 (61)	1.12 (1.01-1.24)	0.0378172
2020 (Feb-Mar)	12.9 (75)	0.98 (0.93-1.03)	0.481283		20.8 (47)	1.03 (0.96-1.11)	0.408938		28.5 (80)	1.11 (1.02-1.22)	0.0229162
2020 (Aug)	16.6 (72)	1.02 (0.96-1.08)	0.529666		20.9 (35)	1.03 (0.95-1.11)	0.4651		26.6 (60)	1.11 (1-1.24)	0.0440434
2021 (Feb-Mar)	17 (58)	1.02 (0.96-1.09)	0.494897		23.1 (36)	1.06 (0.97-1.15)	0.187532		23.9 (44)	1.06 (0.96-1.18)	0.241879
2021 (Aug)	17.2 (54)	1.02 (0.96-1.09)	0.458015		21.5 (34)	1.04 (0.96-1.12)	0.380257		24.9 (41)	1.08 (0.96-1.22)	0.195758
2022 (Aug)	13.3 (47)	0.98 (0.93-1.04)	0.566873		13.4 (21)	0.96 (0.89-1.03)	0.240545		32.3 (28)	1.15 (0.97-1.37)	0.102492
At a chemist/pharmacy1
2018 (Aug-Sep)	16.6 (72)	REF			19.5 (62)	REF			16.1 (34)	REF
2019 (Aug-Sep)	17.9 (61)	1.01 (0.95-1.08)	0.647371		24.6 (55)	1.04 (0.97-1.13)	0.255732		23.1 (56)	1.07 (0.97-1.18)	0.180976
2020 (Feb-Mar)	20.1 (114)	1.04 (0.98-1.1)	0.175558		23.1 (56)	1.04 (0.96-1.11)	0.334931		26.3 (73)	1.1 (1.01-1.2)	0.0293581
2020 (Aug)	21.2 (90)	1.05 (0.99-1.12)	0.11275		16.3 (26)	0.97 (0.9-1.04)	0.413646		19.8 (51)	1.05 (0.96-1.15)	0.269529
2021 (Feb-Mar)	20.5 (70)	1.04 (0.98-1.11)	0.222779		19.7 (33)	1.01 (0.93-1.09)	0.852352		27.1 (47)	1.11 (1-1.24)	0.0439262
2021 (Aug)	18.6 (58)	1.02 (0.96-1.09)	0.522899		24 (38)	1.05 (0.97-1.14)	0.217256		24.3 (36)	1.09 (0.97-1.23)	0.164081
2022 (Aug)	12.7 (47)	0.97 (0.92-1.03)	0.331608		20.6 (30)	1.01 (0.93-1.09)	0.810262		23.8 (19)	1.08 (0.93-1.25)	0.311286
In shops/stores that sell e-cigarettes/vaping products
2018 (Aug-Sep)	16.4 (64)	REF			18.9 (62)	REF			18.5 (36)	REF
2019 (Aug-Sep)	17.5 (61)	1.01 (0.95-1.08)	0.731066		25.5 (55)	1.06 (0.98-1.14)	0.133821		30.4 (61)	1.13 (1.01-1.25)	0.030611
2020 (Feb-Mar)	17.5 (102)	1.01 (0.96-1.07)	0.606392		22.2 (54)	1.03 (0.96-1.11)	0.359877		27.5 (71)	1.09 (0.98-1.21)	0.100615
2020 (Aug)	22.1 (97)	1.06 (1-1.13)	0.0666245		21.1 (34)	1.02 (0.95-1.1)	0.558641		19.8 (48)	1.03 (0.93-1.13)	0.571893
2021 (Feb-Mar)	26 (84)	1.1 (1.03-1.18)	0.00605987		25.9 (43)	1.08 (0.99-1.17)	0.100485		22 (42)	1.03 (0.93-1.15)	0.511244
2021 (Aug)	22.1 (72)	1.06 (0.99-1.13)	0.101158		20.5 (36)	1.02 (0.95-1.1)	0.561064		34.5 (41)	1.18 (1.03-1.35)	0.017909
2022 (Aug)	16.1 (55)	1.01 (0.94-1.08)	0.814512		22.6 (35)	1.04 (0.96-1.12)	0.374379		26.7 (26)	1.09 (0.92-1.28)	0.331611
In print newspapers or magazines
2018 (Aug-Sep)	16.7 (67)	REF			20.2 (62)	REF			23.8 (42)	REF
2019 (Aug-Sep)	14.1 (46)	0.98 (0.92-1.04)	0.449134		20.4 (47)	1 (0.93-1.08)	0.991859		31.1 (67)	1.08 (0.97-1.2)	0.182154
2020 (Feb-Mar)	17.2 (96)	1.01 (0.96-1.07)	0.680555		21.1 (50)	1.01 (0.94-1.09)	0.789506		31.1 (69)	1.08 (0.97-1.21)	0.179724
2020 (Aug)	13.9 (64)	0.98 (0.93-1.03)	0.414335		19.4 (33)	0.99 (0.92-1.07)	0.827075		25.7 (49)	1.04 (0.93-1.16)	0.528447
2021 (Feb-Mar)	15.2 (49)	0.99 (0.93-1.05)	0.758536		19.6 (29)	1 (0.92-1.09)	0.962084		24.2 (39)	1.01 (0.9-1.13)	0.914
2021 (Aug)	18.8 (56)	1.02 (0.96-1.09)	0.47821		18.5 (31)	0.98 (0.91-1.06)	0.687898		21.2 (33)	0.98 (0.87-1.1)	0.724296
2022 (Aug)	13.7 (52)	0.98 (0.92-1.03)	0.412646		12.9 (19)	0.93 (0.86-1)	0.0656172		26.6 (22)	1.03 (0.87-1.2)	0.758743
Outside shops/stores that sell e-cigarettes/vaping products
2018 (Aug-Sep)	17.3 (70)	REF			15.4 (50)	REF			16.8 (30)	REF
2019 (Aug-Sep)	14.8 (50)	0.97 (0.92-1.03)	0.386804		21.4 (50)	1.05 (0.98-1.13)	0.140634		28.3 (61)	1.12 (1.01-1.24)	0.0312852
2020 (Feb-Mar)	15.6 (90)	0.98 (0.93-1.04)	0.528312		18 (43)	1.02 (0.96-1.09)	0.452549		23.8 (65)	1.07 (0.97-1.17)	0.169777
2020 (Aug)	21.7 (92)	1.05 (0.98-1.12)	0.154267		19.4 (32)	1.04 (0.97-1.12)	0.288405		22.3 (49)	1.07 (0.97-1.18)	0.172186
2021 (Feb-Mar)	22.1 (77)	1.05 (0.98-1.12)	0.168948		23.9 (39)	1.09 (1-1.18)	0.0446147		26.6 (46)	1.09 (0.98-1.22)	0.0952648
2021 (Aug)	18 (59)	1.01 (0.94-1.07)	0.866475		14.6 (25)	1 (0.94-1.07)	0.989453		27.1 (47)	1.11 (0.99-1.25)	0.0646817
2022 (Aug)	16.1 (63)	1 (0.94-1.06)	0.889292		18 (28)	1.02 (0.95-1.1)	0.509744		29.7 (27)	1.14 (0.96-1.35)	0.130999
In leaflets/flyers1
2018 (Aug-Sep)	17.6 (47)	REF			10.7 (34)	REF			15.2 (57)	REF
2019 (Aug-Sep)	13.9 (71)	0.96 (0.91-1.02)	0.223761		14.3 (27)	1.02 (0.97-1.09)	0.410329		26.3 (50)	1.12 (1.01-1.23)	0.0335651
2020 (Feb-Mar)	15.8 (47)	0.98 (0.93-1.04)	0.570076		11.4 (23)	1 (0.95-1.06)	0.994316		23.4 (43)	1.08 (0.98-1.2)	0.121813
2020 (Aug)	15.5 (89)	0.98 (0.93-1.04)	0.46803		12.8 (22)	1.01 (0.95-1.08)	0.659612		17.6 (47)	1.04 (0.95-1.14)	0.427005
2021 (Feb-Mar)	14.6 (72)	1.02 (1.01-1.04)	0.322162		16.1 (25)	1.05 (0.97-1.13)	0.209278		27.9 (34)	1.13 (1.01-1.26)	0.0297539
2021 (Aug)	16.4 (52)	0.99 (0.93-1.05)	0.654936		15.4 (14)	1.04 (0.98-1.11)	0.218107		19.7 (28)	1.05 (0.94-1.17)	0.371511
2022 (Aug)	11.3 (54)	0.94 (0.89-1)	0.0479165		9.8 (183)	0.98 (0.93-1.05)	0.604714		32.4 (284)	1.18 (1.01-1.39)	0.0361049
Taxis or buses/public transit
2018 (Aug-Sep)	9.8 (40)	REF			13.5 (45)	REF			12.1 (27)	REF
2019 (Aug-Sep)	9 (31)	0.99 (0.95-1.04)	0.800484		13.6 (32)	0.99 (0.94-1.05)	0.8425		20.3 (45)	1.09 (1-1.18)	0.0608632
2020 (Feb-Mar)	11.7 (68)	1.02 (0.98-1.07)	0.328813		17.9 (42)	1.04 (0.98-1.11)	0.236561		16.6 (45)	1.04 (0.97-1.12)	0.242133
2020 (Aug)	9.5 (48)	1 (0.95-1.05)	0.956222		15.2 (25)	1.01 (0.95-1.08)	0.733942		16.1 (39)	1.06 (0.98-1.14)	0.17154
2021 (Feb-Mar)	12.7 (48)	1.03 (0.98-1.09)	0.249626		19.1 (33)	1.05 (0.98-1.13)	0.169744		17.4 (33)	1.05 (0.96-1.14)	0.277111
2021 (Aug)	13.4 (44)	1.04 (0.98-1.09)	0.176864		15.1 (26)	1.01 (0.95-1.08)	0.680136		16.7 (27)	1.05 (0.96-1.15)	0.270623
2022 (Aug)	10.2 (33)	1.01 (0.96-1.07)	0.756394		13.5 (20)	0.99 (0.93-1.06)	0.854609		31.8 (21)	1.21 (1.03-1.43)	0.0224002
At kiosks or temporary sales locations (in shopping centres, parked in the street, other places, but not at specific events)
2018 (Aug-Sep)	11.1 (48)	REF			10.8 (36)	REF			11.2 (24)	REF
2019 (Aug-Sep)	11.1 (38)	1 (0.95-1.06)	0.954821		15.1 (37)	1.03 (0.97-1.09)	0.318258		14.8 (34)	1.06 (0.97-1.15)	0.192792
2020 (Feb-Mar)	12.8 (74)	1.02 (0.97-1.07)	0.389129		16.2 (35)	1.05 (0.98-1.11)	0.162739		11.2 (40)	1.02 (0.96-1.1)	0.495731
2020 (Aug)	16.6 (77)	1.06 (1-1.12)	0.0349438		15.3 (26)	1.04 (0.97-1.11)	0.263081		16.9 (33)	1.06 (0.97-1.16)	0.201965
2021 (Feb-Mar)	18.7 (57)	1.08 (1.01-1.15)	0.0176781		15.9 (22)	1.04 (0.97-1.12)	0.248976		13.6 (34)	1.07 (0.98-1.17)	0.149257
2021 (Aug)	14.6 (46)	1.03 (0.98-1.09)	0.235342		14.9 (24)	1.04 (0.97-1.11)	0.29571		15.9 (23)	1.04 (0.95-1.13)	0.430023
2022 (Aug)	14.8 (46)	1.04 (0.98-1.1)	0.167507		12.9 (17)	1.01 (0.95-1.08)	0.707752		18.4 (22)	1.17 (1.01-1.35)	0.0321657
At events like fairs, markets, festivals, sporting events, or music concerts
2018 (Aug-Sep)	10 (41)	REF			13.4 (44)	REF			12.2 (23)	REF
2019 (Aug-Sep)	7.8 (26)	0.98 (0.93-1.03)	0.367171		19.1 (41)	1.05 (0.98-1.12)	0.183005		19.3 (42)	1.07 (0.98-1.17)	0.120561
2020 (Feb-Mar)	11.9 (66)	1.02 (0.98-1.07)	0.352851		11.8 (31)	0.98 (0.93-1.04)	0.55111		17.3 (47)	1.05 (0.97-1.13)	0.217178
2020 (Aug)	9.8 (44)	1 (0.95-1.05)	0.996491		18.3 (30)	1.05 (0.98-1.12)	0.191362		17.9 (37)	1.08 (0.99-1.17)	0.0997381
2021 (Feb-Mar)	12.3 (43)	1.02 (0.97-1.08)	0.413738		17.7 (24)	1.04 (0.97-1.13)	0.267001		14.5 (31)	1.02 (0.94-1.11)	0.663916
2021 (Aug)	14.5 (43)	1.04 (0.99-1.11)	0.135795		11.3 (20)	0.99 (0.93-1.05)	0.633774		18.3 (33)	1.07 (0.97-1.17)	0.18546
2022 (Aug)	10.6 (37)	1.01 (0.96-1.07)	0.635864		15.3 (21)	1.02 (0.95-1.09)	0.63656		30.4 (23)	1.19 (1.01-1.41)	0.034642
At the cinema/movies1
2018 (Aug-Sep)	10.9 (38)	REF			11.5 (37)	REF			16 (30)	REF
2019 (Aug-Sep)	7.3 (25)	0.97 (0.92-1.02)	0.183324		12.8 (31)	1.02 (0.97-1.08)	0.494872		22.3 (42)	1.07 (0.97-1.18)	0.207763
2020 (Feb-Mar)	7.9 (46)	0.97 (0.93-1.02)	0.255621		11.8 (28)	1.01 (0.96-1.07)	0.670506		14 (36)	0.98 (0.91-1.06)	0.623462
2020 (Aug)	7.4 (35)	0.97 (0.92-1.01)	0.161286		15.6 (25)	1.05 (0.98-1.12)	0.148559		16 (35)	1.01 (0.92-1.12)	0.778896
2021 (Feb-Mar)	6.8 (25)	0.96 (0.92-1.01)	0.0852749		14 (22)	1.04 (0.97-1.11)	0.295103		18.1 (33)	1.01 (0.92-1.12)	0.770336
2021 (Aug)	9.6 (30)	0.99 (0.94-1.04)	0.713352		10.5 (19)	1 (0.95-1.06)	0.988621		18.5 (25)	1.03 (0.92-1.16)	0.618204
2022 (Aug)	8.8 (27)	0.98 (0.93-1.03)	0.44203		12.9 (17)	1.02 (0.96-1.09)	0.526117		18.8 (14)	1.03 (0.9-1.17)	0.678053
In email or text messages
2018 (Aug-Sep)	7 (26)	REF			11.9 (37)	REF			9.5 (19)	REF
2019 (Aug-Sep)	5.6 (19)	0.99 (0.95-1.03)	0.575674		17.3 (41)	1.05 (0.99-1.11)	0.105947		17.2 (36)	1.08 (0.99-1.17)	0.065689
2020 (Feb-Mar)	8.1 (45)	1.02 (0.98-1.06)	0.451482		11.1 (29)	1 (0.95-1.05)	0.882032		15.7 (40)	1.06 (0.99-1.14)	0.115859
2020 (Aug)	7 (33)	1 (0.96-1.05)	0.908204		14.4 (23)	1.03 (0.97-1.09)	0.397761		22 (43)	1.15 (1.04-1.26)	0.00568712
2021 (Feb-Mar)	11.3 (34)	1.04 (0.99-1.1)	0.104202		15.8 (23)	1.04 (0.9724-1.12)	0.24293		19.9 (30)	1.1 (1-1.21)	0.0434754
2021 (Aug)	9.4 (29)	1.03 (0.98-1.08)	0.283842		14.3 (23)	1.02 (0.96-1.09)	0.432615		19.4 (27)	1.11 (1-1.22)	0.0480465
2022 (Aug)	7.8 (30)	1.01 (0.97-1.06)	0.684335		15.7 (20)	1.03 (0.97-1.1)	0.329206		25.5 (19)	1.17 (0.99-1.37)	0.0607685
At work
2018 (Aug-Sep)	6.9 (29)	REF			7.6 (25)	REF			14.6 (28)	REF
2019 (Aug-Sep)	7.9 (28)	1.01 (0.97-1.06)	0.62756		12.8 (27)	1.04 (0.98-1.09)	0.171406		19.4 (37)	1.05 (0.95-1.15)	0.330509
2020 (Feb-Mar)	7.6 (47)	1.01 (0.97-1.05)	0.615275		11.1 (28)	1.03 (0.98-1.08)	0.273958		11.5 (36)	0.97 (0.9-1.04)	0.414201
2020 (Aug)	9.6 (40)	1.03 (0.98-1.08)	0.210303		12.1 (21)	1.04 (0.98-1.09)	0.199177		17.4 (39)	1.04 (0.95-1.15)	0.383273
2021 (Feb-Mar)	8.9 (34)	1.02 (0.97-1.06)	0.466306		14.1 (20)	1.06 (0.99-1.13)	0.095761		15.1 (27)	1 (0.91-1.1)	0.961398
2021 (Aug)	12.3 (36)	1.05 (1-1.11)	0.0443296		10.9 (17)	1.03 (0.97-1.09)	0.315588		20.7 (29)	1.06 (0.96-1.18)	0.246032
2022 (Aug)	8.9 (32)	1.03 (0.98-1.08)	0.269375		9.6 (13)	1.01 (0.96-1.07)	0.695262		23.9 (13)	1.09 (0.93-1.28)	0.273223
In bars or pubs
2018 (Aug-Sep)	11.6 (41)	REF			10.3 (33)	REF			7.1 (16)	REF
2019 (Aug-Sep)	11.3 (37)	1 (0.95-1.05)	0.958955		13 (32)	1.02 (0.97-1.08)	0.477244		13.3 (33)	1.06 (0.99-1.13)	0.0839377
2020 (Feb-Mar)	9.2 (53)	0.98 (0.93-1.03)	0.355077		10.2 (27)	1 (0.95-1.05)	0.887501		14.2 (35)	1.07 (1-1.14)	0.0374557
2020 (Aug)	13.6 (60)	1.02 (0.97-1.08)	0.413664		15.7 (24)	1.05 (0.9834-1.12)	0.142992		11.6 (25)	1.05 (0.98-1.13)	0.133115
2021 (Feb-Mar)	13.3 (43)	1.02 (0.96-1.08)	0.585358		17.5 (23)	1.07 (0.99-1.15)	0.0928222		20.3 (32)	1.13 (1.03-1.24)	0.00739126
2021 (Aug)	10.9 (37)	0.99 (0.94-1.05)	0.79752		14.5 (25)	1.04 (0.97-1.11)	0.244353		12.3 (24)	1.05 (0.97-1.14)	0.186443
2022 (Aug)	12.2 (43)	1.01 (0.95-1.07)	0.770141		12.8 (21)	1.02 (0.96-1.09)	0.558374		16.5 (15)	1.1 (0.98-1.23)	0.111462
In regular postal mail
2018 (Aug-Sep)	8.3 (28)	REF			8.8 (27)	REF			8 (16)	REF
2019 (Aug-Sep)	6.8 (22)	0.99 (0.94-1.03)	0.560596		10.2 (24)	1.02 (0.97-1.06)	0.515914		15 (33)	1.07 (1-1.16)	0.0643555
2020 (Feb-Mar)	6 (38)	0.98 (0.94-1.02)	0.30656		8.1 (20)	1 (0.96-1.04)	0.967088		15.3 (40)	1.07 (1-1.15)	0.049547
2020 (Aug)	7.8 (35)	1 (0.95-1.04)	0.895103		11.5 (18)	1.03 (0.97-1.09)	0.307987		10.7 (30)	1.04 (0.97-1.1)	0.250018
2021 (Feb-Mar)	7.8 (28)	0.99 (0.95-1.04)	0.802953		12.3 (19)	1.04 (0.98-1.1)	0.20762		14.7 (28)	1.06 (0.98-1.15)	0.151062
2021 (Aug)	10.1 (32)	1.02 (0.97-1.08)	0.450872		11.1 (17)	1.03 (0.97-1.08)	0.356932		12.4 (18)	1.05 (0.97-1.14)	0.252954
2022 (Aug)	7.1 (30)	0.99 (0.95-1.04)	0.691064		11.1 (15)	1.02 (0.97-1.08)	0.44071		26.1 (19)	1.19 (1.02-1.38)	0.0277052
All data except n are weighted. Estimates were obtained using Stata’s margins post-estimation command following a survey wave*country interaction term added to separate logistic regression models (one per outcome) adjusting for demographic covariates (age group, sex, race/ethnicity, perceived family financial situation, student status). 'Other' was not modelled as an outcome because it was report…

## Sheet: Table S7
Table S7. Changes over time in the proportion of youth who report noticing education campaigns or public health messages about e-cigarettes within England, Canada, and the US, among youth who had smoked and vaped in the past 30 days (n=6,429). Contrasts are based on regression models adjusting for demographic covariates. All data, except n, are weighted.
	ENGLAND				CANADA				US
	% (n)	AOR (95% CI)	p		% (n)	AOR (95% CI)	p		% (n)	AOR (95% CI)	p
Any exposure
2018 (Aug-Sep)	50.9 (103)	REF			66.2 (188)	REF			75.1 (194)	REF
2019 (Aug-Sep)	57.8 (149)	1.06 (0.96-1.18)	0.263314		76.8 (251)	1.14 (1.05-1.24)	0.0012766		84.2 (286)	1.09 (1.02-1.18)	0.0163053
2020 (Feb-Mar)	67.8 (273)	1.17 (1.07-1.29)	<.001		82.2 (316)	1.21 (1.12-1.31)	<.001		82.3 (346)	1.07 (1-1.16)	0.0674447
2020 (Aug)	61.1 (175)	1.09 (0.99-1.21)	0.0914096		74.5 (141)	1.13 (1.03-1.23)	0.0110463		84 (259)	1.1 (1.02-1.18)	0.0138061
2021 (Feb-Mar)	65.6 (207)	1.14 (1.04-1.26)	0.00756936		73.2 (146)	1.11 (1.01-1.21)	0.0336309		76.1 (206)	1.01 (0.911-1.11)	0.899367
2021 (Aug)	71.5 (279)	1.2 (1.1-1.32)	<.001		76.3 (195)	1.14 (1.04-1.24)	0.00404971		87 (222)	1.13 (1.04-1.23)	0.00257309
2022 (Aug)	64 (398)	1.13 (1.03-1.23)	0.00693575		69.8 (189)	1.06 (0.97-1.16)	0.224312		84.1 (183)	1.1 (1.01-1.19)	0.0357278
On websites or social media, like Facebook, Twitter, YouTube, Instagram or Snapchat
2018 (Aug-Sep)	26.4 (54)	REF			35.4 (102)	REF			39.8 (105)	REF
2019 (Aug-Sep)	35.9 (96)	1.09 (0.99-1.2)	0.0881865		47.4 (167)	1.15 (1.06-1.24)	0.00106817		53.3 (189)	1.14 (1.04-1.26)	0.00592778
2020 (Feb-Mar)	40 (158)	1.13 (1.04-1.24)	0.00569953		52.4 (207)	1.2 (1.11-1.3)	<.001		58.7 (248)	1.2 (1.1-1.32)	<.001
2020 (Aug)	35.3 (101)	1.08 (0.98-1.18)	0.115243		49.7 (95)	1.18 (1.08-1.3)	<.001		56.5 (181)	1.18 (1.07-1.31)	<.001
2021 (Feb-Mar)	33.3 (106)	1.05 (0.96-1.16)	0.262747		50.2 (102)	1.17 (1.07-1.29)	<.001		53.8 (149)	1.14 (1.02-1.27)	0.019583
2021 (Aug)	39.4 (158)	1.11 (1.02-1.22)	0.0178012		41.1 (106)	1.08 (0.99-1.18)	0.0828058		56.2 (154)	1.18 (1.05-1.34)	0.00634734
2022 (Aug)	38 (232)	1.1 (1.02-1.2)	0.0197664		43.9 (126)	1.1 (1.01-1.2)	0.0353888		51 (128)	1.12 (0.97-1.29)	0.112757
At school
2018 (Aug-Sep)	20.6 (39)	REF			38.2 (109)	REF			30.6 (76)	REF
2019 (Aug-Sep)	24.6 (67)	1.04 (0.95-1.13)	0.443569		43.8 (140)	1.08 (1-1.18)	0.0633759		51.9 (160)	1.25 (1.14-1.37)	<.001
2020 (Feb-Mar)	30.6 (123)	1.1 (1.01-1.2)	0.0243656		46.1 (187)	1.11 (1.02-1.2)	0.0122833		47.6 (202)	1.19 (1.08-1.3)	<.001
2020 (Aug)	25.1 (70)	1.04 (0.95-1.14)	0.375873		44.2 (84)	1.09 (0.99-1.2)	0.0667334		40.7 (134)	1.12 (1.02-1.23)	0.0155888
2021 (Feb-Mar)	28.8 (90)	1.08 (0.99-1.18)	0.097537		49.3 (100)	1.15 (1.05-1.27)	0.00332489		40.2 (112)	1.1 (0.99-1.23)	0.0689083
2021 (Aug)	34.8 (128)	1.14 (1.05-1.25)	0.00224832		48.6 (124)	1.13 (1.03-1.24)	0.00723949		51 (124)	1.24 (1.1-1.4)	<.001
2022 (Aug)	30.2 (180)	1.1 (1.02-1.19)	0.0192878		43.9 (117)	1.09 (0.99-1.19)	0.0702544		52.5 (107)	1.26 (1.1-1.45)	<.001
On television or radio
2018 (Aug-Sep)	15.9 (34)	REF			33.1 (92)	REF			30.7 (77)	REF
2019 (Aug-Sep)	21.9 (60)	1.06 (0.98-1.15)	0.148772		33.3 (118)	1.03 (1.05-1.11)	0.486049		55.4 (180)	1.28 (1.16-1.4)	<.001
2020 (Feb-Mar)	30.2 (119)	1.15 (1.07-1.24)	<.001		48.5 (190)	1.2 (1.08-1.3)	<.001		53.7 (229)	1.26 (1.13-1.38)	<.001
2020 (Aug)	21.4 (64)	1.05 (0.97-1.13)	0.223887		36.7 (69)	1.07 (1.09-1.17)	0.137199		48.2 (155)	1.2 (1.17-1.32)	<.001
2021 (Feb-Mar)	26 (80)	1.1 (1.02-1.2)	0.0192043		30.4 (62)	1 (1.02-1.09)	0.997392		48.9 (124)	1.19 (1.09-1.33)	0.00129209
2021 (Aug)	31.3 (113)	1.15 (1.07-1.25)	<.001		33.8 (86)	1.04 (1.12-1.13)	0.411981		52.3 (127)	1.26 (1.28-1.41)	<.001
2022 (Aug)	20.7 (135)	1.05 (0.98-1.12)	0.18135		30.1 (78)	1 (1.05-1.08)	0.952644		50.1 (118)	1.22 (1.26-1.4)	0.00580142
On billboards or posters
2018 (Aug-Sep)	16.3 (30)	REF			28.6 (78)	REF			32.8 (82)	REF
2019 (Aug-Sep)	19.1 (53)	1.03 (0.95-1.11)	0.511562		26.8 (92)	1.01 (0.94-1.09)	0.739304		35.2 (125)	1.02 (0.93-1.12)	0.611236
2020 (Feb-Mar)	27.1 (104)	1.11 (1.03-1.2)	0.00831349		33.8 (130)	1.09 (1.01-1.17)	0.0234029		45.7 (182)	1.13 (1.03-1.24)	0.0071948
2020 (Aug)	22.2 (65)	1.06 (0.97-1.14)	0.19294		26.1 (49)	1.01 (0.93-1.1)	0.759062		36.9 (129)	1.05 (0.95-1.15)	0.321837
2021 (Feb-Mar)	21.4 (64)	1.05 (0.97-1.14)	0.23908		21.3 (45)	0.96 (0.89-1.04)	0.340433		30.5 (90)	0.97 (0.88-1.07)	0.575886
2021 (Aug)	25.9 (93)	1.09 (1.01-1.18)	0.029606		31.9 (77)	1.07 (0.98-1.16)	0.122032		47 (111)	1.16 (1.03-1.31)	0.0143373
2022 (Aug)	18.6 (120)	1.03 (0.96-1.1)	0.482684		26.9 (75)	1.02 (0.94-1.1)	0.685817		46.1 (83)	1.14 (0.99-1.31)	0.0627729
At a chemist/pharmacy1
2018 (Aug-Sep)	18.6 (40)	REF			28.6 (81)	REF			30.1 (78)	REF
2019 (Aug-Sep)	29.3 (77)	1.11 (1.01-1.21)	0.0257646		28.9 (98)	1.03 (0.95-1.11)	0.475629		34.6 (108)	1.05 (0.95-1.15)	0.333853
2020 (Feb-Mar)	31.5 (124)	1.13 (1.04-1.22)	0.00337844		34.7 (140)	1.09 (1.01-1.17)	0.0212637		30.6 (131)	1 (0.92-1.09)	0.983561
2020 (Aug)	26.8 (79)	1.08 (0.99-1.17)	0.0903811		26.6 (48)	1.01 (0.93-1.1)	0.783276		33.3 (113)	1.04 (0.95-1.14)	0.406374
2021 (Feb-Mar)	32.6 (104)	1.14 (1.05-1.24)	0.0029272		29.8 (64)	1.04 (0.95-1.13)	0.38705		36.1 (95)	1.05 (0.95-1.17)	0.332591
2021 (Aug)	35.5 (134)	1.17 (1.07-1.27)	<.001		29.2 (78)	1.03 (0.95-1.12)	0.428568		41.4 (97)	1.13 (1-1.27)	0.0478264
2022 (Aug)	19.8 (129)	1 (0.93-1.08)	0.899218		31.5 (82)	1.05 (0.97-1.14)	0.232783		31.9 (73)	1.02 (0.9-1.15)	0.791001
In shops/stores that sell e-cigarettes/vaping products
2018 (Aug-Sep)	19.5 (36)	REF			32.8 (92)	REF			29.6 (73)	REF
2019 (Aug-Sep)	20.6 (61)	1 (0.92-1.09)	0.90944		33.4 (116)	1.03 (0.95-1.12)	0.427738		32.1 (118)	1.02 (0.93-1.11)	0.673736
2020 (Feb-Mar)	26.7 (110)	1.07 (0.98-1.16)	0.12759		36.2 (141)	1.07 (0.99-1.15)	0.0896498		39.2 (156)	1.09 (1-1.2)	0.0564296
2020 (Aug)	27.3 (78)	1.07 (0.98-1.17)	0.118423		30.1 (58)	1.01 (0.92-1.1)	0.889162		36.4 (120)	1.07 (0.98-1.18)	0.151319
2021 (Feb-Mar)	27.6 (91)	1.08 (0.99-1.17)	0.0859611		32.6 (71)	1.03 (0.94-1.12)	0.564609		35.3 (93)	1.05 (0.94-1.16)	0.404992
2021 (Aug)	33.8 (127)	1.14 (1.05-1.24)	0.00264659		28.7 (73)	0.99 (0.91-1.07)	0.760173		44.8 (103)	1.16 (1.03-1.31)	0.0123758
2022 (Aug)	22.1 (137)	1.02 (0.95-1.1)	0.537839		33.4 (90)	1.03 (0.95-1.12)	0.504562		35.6 (81)	1.05 (0.92-1.2)	0.460042
In print newspapers or magazines
2018 (Aug-Sep)	12.5 (30)	REF			26.5 (75)	REF			29.6 (73)	REF
2019 (Aug-Sep)	23.9 (66)	1.12 (1.04-1.21)	0.00424899		22.6 (78)	1 (0.93-1.06)	0.896399		32.5 (108)	1.03 (0.94-1.12)	0.546291
2020 (Feb-Mar)	27.6 (104)	1.16 (1.08-1.24)	<.001		29.3 (115)	1.07 (1-1.15)	0.0504939		37.6 (158)	1.08 (0.98-1.18)	0.112158
2020 (Aug)	22.4 (64)	1.09 (1.02-1.18)	0.016974		24.6 (43)	1.02 (0.95-1.11)	0.560495		35.9 (110)	1.07 (0.97-1.17)	0.169939
2021 (Feb-Mar)	22.8 (64)	1.11 (1.03-1.19)	0.009278		20 (40)	0.98 (0.9-1.05)	0.534358		35.2 (95)	1.05 (0.94-1.16)	0.376182
2021 (Aug)	27.8 (95)	1.16 (1.07-1.24)	<.001		22.9 (52)	1 (0.93-1.07)	0.937575		36.9 (89)	1.08 (0.96-1.21)	0.204995
2022 (Aug)	20.5 (125)	1.09 (1.02-1.16)	0.00759114		22.5 (59)	1 (0.93-1.07)	0.955836		30.5 (58)	1.01 (0.89-1.14)	0.927878
Outside shops/stores that sell e-cigarettes/vaping products
2018 (Aug-Sep)	16.9 (33)	REF			31 (86)	REF			27.7 (72)	REF
2019 (Aug-Sep)	16.7 (52)	0.99 (0.92-1.07)	0.890116		33.3 (109)	1.05 (0.97-1.13)	0.230601		33.5 (116)	1.06 (0.97-1.16)	0.190274
2020 (Feb-Mar)	27.2 (113)	1.11 (1.02-1.19)	0.00997409		31.1 (127)	1.03 (0.96-1.11)	0.430953		39.2 (150)	1.12 (1.02-1.22)	0.0157424
2020 (Aug)	25.1 (74)	1.08 (1-1.17)	0.0608521		31.9 (55)	1.04 (0.95-1.14)	0.381098		36.9 (121)	1.1 (1-1.21)	0.0400271
2021 (Feb-Mar)	27.3 (87)	1.11 (1.02-1.2)	0.0135957		27.4 (57)	0.99 (0.91-1.08)	0.840517		31.3 (84)	1.03 (0.93-1.14)	0.564873
2021 (Aug)	33.3 (122)	1.17 (1.08-1.27)	<.001		26.5 (67)	0.98 (0.9-1.06)	0.597482		43.8 (104)	1.18 (1.05-1.32)	0.00683037
2022 (Aug)	20.4 (130)	1.04 (0.97-1.11)	0.275958		29.4 (77)	1.01 (0.93-1.09)	0.871748		40.1 (77)	1.13 (0.98-1.3)	0.0853999
In leaflets/flyers1
2018 (Aug-Sep)	18 (59)	REF			20.1 (64)	REF			23.2 (95)	REF
2019 (Aug-Sep)	21.7 (35)	1.04 (0.95-1.12)	0.413354		19.4 (83)	0.98 (0.92-1.05)	0.651577		29.5 (118)	1.07 (0.98-1.16)	0.131351
2020 (Feb-Mar)	28 (59)	1.1 (1.01-1.19)	0.0238323		21.4 (40)	1.01 (0.94-1.08)	0.763553		27 (93)	1.04 (0.95-1.13)	0.383301
2020 (Aug)	26 (108)	1.08 (0.99-1.17)	0.0892486		21.4 (33)	1.01 (0.93-1.09)	0.795665		29.2 (71)	1.07 (0.98-1.17)	0.119379
2021 (Feb-Mar)	26 (73)	1.08 (0.99-1.17)	0.0819774		14.8 (57)	0.95 (0.88-1.02)	0.138666		23.2 (84)	0.99 (0.91-1.09)	0.869849
2021 (Aug)	28.2 (72)	1.1 (1.02-1.19)	0.0197855		25 (57)	1.04 (0.96-1.12)	0.327434		35.6 (63)	1.14 (1.02-1.28)	0.0213676
2022 (Aug)	18.7 (105)	1.01 (0.94-1.09)	0.811653		19 (392)	0.98 (0.91-1.05)	0.517114		34.6 (584)	1.11 (0.98-1.26)	0.0990087
Taxis or buses/public transit
2018 (Aug-Sep)	14.1 (30)	REF			19.2 (55)	REF			20.5 (55)	REF
2019 (Aug-Sep)	19.3 (52)	1.05 (0.97-1.14)	0.192425		26.7 (87)	1.09 (1.01-1.16)	0.0185877		16.6 (63)	0.96 (0.9-1.03)	0.28458
2020 (Feb-Mar)	21.1 (87)	1.07 (0.99-1.15)	0.0690086		27.2 (106)	1.1 (1.03-1.18)	0.00649214		25 (106)	1.04 (0.96-1.13)	0.305254
2020 (Aug)	15.1 (47)	1 (0.94-1.08)	0.901901		29.4 (52)	1.12 (1.03-1.22)	0.00617208		27.8 (86)	1.08 (0.99-1.18)	0.0694199
2021 (Feb-Mar)	16.8 (52)	1.02 (0.95-1.1)	0.518714		19.2 (40)	1.02 (0.94-1.09)	0.687353		28.2 (72)	1.07 (0.98-1.18)	0.142111
2021 (Aug)	24.2 (88)	1.1 (1.02-1.18)	0.0110958		25.4 (65)	1.07 (1-1.15)	0.0639202		25.6 (63)	1.06 (0.95-1.18)	0.308954
2022 (Aug)	16.4 (102)	1.03 (0.96-1.09)	0.428008		26.9 (77)	1.09 (1.01-1.17)	0.0296623		28.8 (56)	1.08 (0.96-1.23)	0.193056
At kiosks or temporary sales locations (in shopping centres, parked in the street, other places, but not at specific events)
2018 (Aug-Sep)	11.9 (19)	REF			18.1 (51)	REF			22.7 (59)	REF
2019 (Aug-Sep)	19.9 (54)	1.08 (1-1.17)	0.0409612		18.9 (63)	1 (0.94-1.07)	0.967471		16.5 (85)	1.03 (0.95-1.12)	0.43902
2020 (Feb-Mar)	23.8 (98)	1.12 (1.04-1.21)	0.00179376		22.4 (83)	1.04 (0.97-1.11)	0.281664		22.7 (102)	1.02 (0.94-1.11)	0.577133
2020 (Aug)	22.9 (67)	1.11 (1.03-1.2)	0.00705237		20 (34)	1.01 (0.94-1.1)	0.720211		26.1 (83)	1.06 (0.97-1.16)	0.171864
2021 (Feb-Mar)	25.1 (76)	1.14 (1.05-1.23)	0.00104399		19.2 (38)	1.01 (0.93-1.09)	0.862763		25.6 (63)	0.97 (0.89-1.05)	0.436596
2021 (Aug)	23.2 (88)	1.12 (1.04-1.21)	0.00254356		21 (53)	1.02 (0.95-1.1)	0.625438		28.6 (68)	1.06 (0.96-1.18)	0.250913
2022 (Aug)	16.5 (106)	1.05 (0.99-1.12)	0.12317		20.3 (52)	1.01 (0.94-1.09)	0.701453		19.8 (57)	1.03 (0.92-1.16)	0.600561
At events like fairs, markets, festivals, sporting events, or music concerts
2018 (Aug-Sep)	10 (20)	REF			20.9 (58)	REF			21.8 (56)	REF
2019 (Aug-Sep)	13.8 (41)	1.04 (0.97-1.11)	0.249905		21.5 (67)	1.02 (0.95-1.09)	0.634188		27.6 (89)	1.06 (0.98-1.15)	0.152178
2020 (Feb-Mar)	19.2 (71)	1.09 (1.02-1.17)	0.00761013		24.2 (91)	1.05 (0.98-1.13)	0.142349		24.9 (105)	1.03 (0.95-1.11)	0.503523
2020 (Aug)	19.9 (57)	1.1 (1.03-1.18)	0.00729199		23.4 (40)	1.04 (0.96-1.13)	0.313702		26.6 (85)	1.06 (0.97-1.15)	0.202311
2021 (Feb-Mar)	19.1 (49)	1.1 (1.02-1.18)	0.0120126		12.3 (25)	0.93 (0.87-1)	0.0563762		25.1 (68)	1.03 (0.93-1.13)	0.605051
2021 (Aug)	21.5 (72)	1.12 (1.05-1.2)	<.001		21.2 (56)	1.01 (0.94-1.09)	0.773054		28.7 (68)	1.08 (0.97-1.2)	0.184534
2022 (Aug)	15 (90)	1.06 (1-1.13)	0.0505428		20.8 (57)	1.01 (0.94-1.08)	0.802763		25.8 (48)	1.04 (0.92-1.17)	0.544137
At the cinema/movies1
2018 (Aug-Sep)	6.4 (16)	REF			23 (64)	REF			23.5 (58)	REF
2019 (Aug-Sep)	15.5 (45)	1.1 (1.03-1.17)	0.00256832		20.5 (64)	1 (0.94-1.07)	0.922171		26.4 (82)	1.02 (0.94-1.11)	0.575777
2020 (Feb-Mar)	17.9 (66)	1.12 (1.06-1.18)	<.001		17.8 (67)	0.99 (0.93-1.05)	0.648204		27.6 (105)	1.03 (0.95-1.13)	0.471322
2020 (Aug)	15.7 (43)	1.09 (1.03-1.16)	0.00296543		15.7 (28)	0.96 (0.9-1.03)	0.276043		23.6 (72)	1 (0.92-1.09)	0.929727
2021 (Feb-Mar)	15.9 (42)	1.1 (1.04-1.17)	0.00195592		12.1 (23)	0.93 (0.87-0.99)	0.0346953		24.7 (64)	1 (0.91-1.1)	0.993922
2021 (Aug)	18.6 (71)	1.13 (1.07-1.19)	<.001		15.5 (39)	0.95 (0.89-1.02)	0.148048		26.8 (65)	1.03 (0.93-1.15)	0.516125
2022 (Aug)	9.9 (61)	1.04 (1-1.09)	0.0697299		15.3 (37)	0.96 (0.9-1.02)	0.165677		24.3 (47)	1 (0.89-1.12)	0.979589
In email or text messages
2018 (Aug-Sep)	10 (18)	REF			19.6 (58)	REF			26.1 (69)	REF
2019 (Aug-Sep)	14.7 (41)	1.05 (0.97-1.12)	0.212484		23.4 (74)	1.05 (0.98-1.12)	0.147374		28 (94)	1.01 (0.93-1.1)	0.738093
2020 (Feb-Mar)	16.1 (62)	1.06 (0.99-1.13)	0.103225		21.2 (81)	1.03 (0.97-1.1)	0.293128		29.7 (122)	1.03 (0.94-1.12)	0.559567
2020 (Aug)	19.3 (55)	1.09 (1.01-1.17)	0.0213006		19.8 (35)	1.02 (0.95-1.1)	0.617411		28.5 (83)	1.03 (0.94-1.12)	0.555784
2021 (Feb-Mar)	17.6 (48)	1.08 (1-1.16)	0.0462558		11.8 (24)	0.94 (0.8837-1.01)	0.0767735		20.4 (61)	0.93 (0.85-1.02)	0.118875
2021 (Aug)	19.5 (65)	1.09 (1.02-1.17)	0.010995		18.3 (48)	1 (0.93-1.06)	0.911491		29.7 (83)	1.04 (0.93-1.15)	0.4924
2022 (Aug)	12.6 (78)	1.03 (0.97-1.1)	0.317723		20.1 (50)	1.02 (0.95-1.09)	0.62811		25.8 (57)	0.99 (0.88-1.11)	0.833731
At work
2018 (Aug-Sep)	8.8 (18)	REF			21.3 (59)	REF			16.6 (45)	REF
2019 (Aug-Sep)	14.4 (42)	1.06 (0.99-1.13)	0.102364		19.1 (63)	1 (0.94-1.07)	0.917924		19.5 (63)	1.03 (0.95-1.11)	0.506888
2020 (Feb-Mar)	18.6 (74)	1.1 (1.03-1.17)	0.00375238		17.5 (65)	1 (0.94-1.06)	0.911071		22.9 (86)	1.06 (0.98-1.15)	0.154433
2020 (Aug)	18.3 (52)	1.09 (1.02-1.17)	0.0107951		15.6 (27)	0.98 (0.91-1.05)	0.537786		15.8 (60)	0.99 (0.92-1.07)	0.865226
2021 (Feb-Mar)	17.3 (51)	1.09 (1.02-1.16)	0.0163249		15.2 (30)	0.97 (0.91-1.04)	0.396417		20.7 (53)	1.03 (0.94-1.12)	0.526491
2021 (Aug)	21 (72)	1.12 (1.05-1.2)	0.000830048		18.5 (41)	1 (0.93-1.07)	0.933819		24.7 (57)	1.09 (0.98-1.21)	0.127685
2022 (Aug)	12 (78)	1.04 (0.98-1.1)	0.196936		18.9 (52)	1 (0.94-1.07)	0.983516		24.3 (47)	1.07 (0.95-1.2)	0.2788
In bars or pubs
2018 (Aug-Sep)	12.7 (24)	REF			19.7 (58)	REF			20.3 (53)	REF
2019 (Aug-Sep)	14.9 (45)	1.02 (0.95-1.1)	0.587221		18.2 (58)	1 (0.94-1.06)	0.945057		18.9 (63)	0.98 (0.91-1.06)	0.586421
2020 (Feb-Mar)	21 (77)	1.08 (1-1.16)	0.0407542		19.8 (76)	1.02 (0.96-1.09)	0.502066		19.4 (83)	0.98 (0.91-1.06)	0.670998
2020 (Aug)	20.1 (54)	1.07 (0.99-1.15)	0.0998927		17.6 (31)	1 (0.9284-1.07)	0.949887		26.5 (78)	1.07 (0.98-1.16)	0.144876
2021 (Feb-Mar)	19.8 (54)	1.07 (0.99-1.16)	0.0822507		12.4 (26)	0.95 (0.89-1.01)	0.113209		24.2 (58)	1.02 (0.93-1.12)	0.607696
2021 (Aug)	23.9 (85)	1.11 (1.03-1.2)	0.00610637		19.9 (45)	1.01 (0.94-1.08)	0.738076		23.7 (60)	1.04 (0.94-1.15)	0.46825
2022 (Aug)	15.1 (96)	1.03 (0.96-1.1)	0.375966		18.6 (51)	1 (0.94-1.07)	0.987883		24.3 (47)	1.03 (0.91-1.15)	0.672826
In regular postal mail
2018 (Aug-Sep)	9.6 (21)	REF			14.4 (43)	REF			20.4 (52)	REF
2019 (Aug-Sep)	15.6 (44)	1.06 (0.99-1.13)	0.104629		18.6 (56)	1.06 (1-1.12)	0.0531416		17.8 (59)	0.97 (0.9-1.04)	0.405499
2020 (Feb-Mar)	15.9 (63)	1.05 (0.99-1.12)	0.0885155		14.9 (56)	1.03 (0.97-1.09)	0.311853		19.3 (83)	0.98 (0.91-1.06)	0.585061
2020 (Aug)	15.7 (46)	1.05 (0.99-1.13)	0.120714		11.9 (22)	1 (0.94-1.06)	0.920482		18.1 (60)	0.98 (0.91-1.06)	0.639773
2021 (Feb-Mar)	13.1 (40)	1.03 (0.97-1.1)	0.369168		12.6 (22)	1.01 (0.94-1.07)	0.86221		19.9 (51)	0.98 (0.9-1.07)	0.631553
2021 (Aug)	23.2 (79)	1.14 (1.06-1.22)	<.001		15.4 (39)	1.03 (0.97-1.09)	0.411534		21.2 (58)	1.01 (0.92-1.11)	0.871776
2022 (Aug)	9.6 (66)	1 (0.95-1.06)	0.986975		16.4 (42)	1.04 (0.97-1.1)	0.264218		23.7 (48)	1.02 (0.91-1.14)	0.757231
All data except n are weighted. Estimates were obtained using Stata’s margins post-estimation command following a survey wave*country interaction term added to separate logistic regression models (one per outcome) adjusting for demographic covariates (age group, sex, race/ethnicity, perceived family financial situation, student status). 'Other' was not modelled as an outcome because it was report…

## Sheet: Table S8
Table S8. Adjusted logistic regression models predicting noticing negative (vs. other) education campaigns or public health messages about e-cigarettes, country, and demographic covariates, using data from 2022 only. All data, except n, are weighted.
	Overall (n=8,267)			Stratified by smoking/vaping status
					Never smoked or vaped (n=3,852)				Ever smoked and/or vaped but not in the past 30 days (n=2,055)				Vaped but not smoked in the past 30 days (n=1,259)				Smoked but not vaped in the past 30 days (n=331)				Smoked and vaped in the past 30 days (n=770)
	% (n)	AOR (95% CI)	p		% (n)	AOR (95% CI)	p		% (n)	AOR (95% CI)	p		% (n)	AOR (95% CI)	p		% (n)	AOR (95% CI)	p		% (n)	AOR (95% CI)	p
Country
England	54.4 (1219)	REF			61.5 (506)	REF			56.9 (292)	REF			50.1 (174)	REF			42.1 (77)	REF			42.1 (170)	REF
Canada	72 (1981)	2.23 (1.95-2.55)	<.001		75.6 (1025)	2.06 (1.67-2.54)	<.001		73.8 (528)	2.16 (1.65-2.83)	<.001		63.1 (276)	1.76 (1.26-2.47)	0.001		46.8 (38)	1.01 (0.49-2.07)	0.986		61.6 (114)	2.25 (1.46-3.46)	<.001
US	76.3 (2282)	2.78 (2.39-3.23)	<.001		79.9 (1236)	2.48 (1.99-3.09)	<.001		74.9 (588)	2.26 (1.66-3.1)	<.001		67.5 (306)	2.35 (1.63-3.38)	<.001		60.2 (37)	1.89 (0.84-4.25)	0.124		57.5 (115)	2.21 (1.16-4.2)	0.016
Age group
16-17	68.6 (2107)	REF			75.1 (1220)	REF			71.2 (497)	REF			60.3 (225)	REF			38.2 (69)	REF			33.9 (96)	REF
18-19	68.7 (3375)	1.06 (0.94-1.2)	0.311		73.5 (1547)	0.92 (0.77-1.09)	0.335		68.8 (911)	0.96 (0.75-1.24)	0.779		61.6 (531)	1.07 (0.79-1.47)	0.651		53.9 (83)	1.99 (1.13-3.51)	0.018		58.1 (303)	2.87 (1.9-4.32)	<.001
Sex
Male	68.3 (1635)	REF			75.3 (900)	REF			68.8 (407)	REF			59.2 (159)	REF			40.7 (70)	REF			46.5 (99)	REF
Female	69.1 (3847)	1.04 (0.92-1.17)	0.53		73.3 (1867)	0.88 (0.74-1.05)	0.148		70.7 (1001)	1.1 (0.86-1.41)	0.431		62.6 (597)	1.22 (0.89-1.66)	0.223		54.4 (82)	1.71 (0.99-2.96)	0.054		51.6 (300)	1.33 (0.91-1.96)	0.142
Race/ethnicity
Other	67.7 (2224)	REF			71.2 (1264)	REF			66.8 (569)	REF			57.2 (233)	REF			50.6 (44)	REF			58 (114)	REF
White (only)	69.6 (3213)	1.14 (1.01-1.28)	0.038		77 (1473)	1.34 (1.12-1.59)	0.001		71.5 (832)	1.22 (0.96-1.54)	0.108		62.9 (518)	1.24 (0.91-1.69)	0.167		43.4 (107)	0.84 (0.41-1.7)	0.622		46.9 (283)	0.89 (0.57-1.4)	0.618
Don’t know/refused	46 (45)	0.45 (0.27-0.75)	0.002		51 (30)	0.48 (0.25-0.93)	0.029		42.7 (7)	0.37 (0.11-1.27)	0.113		29.8 (5)	0.32 (0.09-1.14)	0.08		10.4 (1)	0.15 (0.01-2.07)	0.157		29.1 (2)	0.19 (0.02-1.46)	0.11
Perceived family financial situation
Not meeting basic expenses	58.1 (261)	REF			63 (93)	REF			63.8 (67)	REF			48.7 (46)	REF			51.6 (16)	REF			45.1 (39)	REF
Just meeting basic expenses	64.1 (1406)	1.29 (0.99-1.68)	0.064		70.3 (644)	1.42 (0.9-2.25)	0.135		67.8 (366)	1.26 (0.76-2.09)	0.375		53.1 (232)	1.1 (0.62-1.96)	0.739		49.1 (38)	1.13 (0.32-4.03)	0.85		48.5 (126)	0.99 (0.49-2)	0.978
Meeting needs with a little left over	70.4 (1901)	1.73 (1.33-2.25)	<.001		75.7 (972)	1.85 (1.17-2.91)	0.008		67.6 (500)	1.23 (0.75-2.04)	0.414		67.9 (270)	2.29 (1.29-4.07)	0.005		35 (33)	0.74 (0.21-2.57)	0.631		56.9 (126)	1.65 (0.8-3.38)	0.174
Living comfortably	73.2 (1731)	1.99 (1.54-2.59)	<.001		78.1 (948)	2.04 (1.30-3.20)	0.002		75.8 (441)	1.84 (1.1-3.08)	0.02		69.8 (189)	2.45 (1.35-4.44)	0.003		48.5 (62)	1.27 (0.36-4.43)	0.706		44.7 (91)	1.14 (0.56-2.3)	0.713
Don’t know/refused	57.4 (183)	0.99 (0.68-1.46)	0.97		63.5 (110)	1.06 (0.6-1.88)	0.833		53.6 (34)	0.67 (0.27-1.66)	0.385		36.3 (19)	0.65 (0.26-1.63)	0.358		17.3 (3)	0.36 (0.05-2.72)	0.319		49.7 (17)	1.33 (0.41-4.31)	0.637
Student status
Not a student	62.8 (674)	REF			74 (231)	REF			67.4 (156)	REF			58.3 (156)	REF			30.4 (28)	REF			45.8 (103)	REF
Current or returning student	69.3 (4785)	1.3 (1.08-1.57)	0.005		74.5 (2526)	1.03 (0.75-1.41)	0.867		70 (1247)	1.09 (0.76-1.55)	0.646		61.7 (594)	1.23 (0.8-1.9)	0.351		46.2 (123)	2.34 (1.15-4.75)	0.019		49.9 (295)	1.5 (0.96-2.34)	0.071
Don’t know/Refused	37.9 (23)	0.41 (0.21-0.8)	0.009		27.8 (10)	0.16 (0.06-0.43)	<.001		57.2 (5)	0.8 (0.16-4.07)	0.787		45.6 (6)	0.73 (0.2-2.74)	0.646		45.6 (1)	1.36 (0.1-18.16)	0.813		36.4 (1)	0.43 (0.04-4.35)	0.475
All data except n are weighted. Bolded p values are those <.05.

## Sheet: Table S9
Table S9. Adjusted logistic regression models predicting the accurate relative perception that vaping is less harmful than smoking from noticing negative (vs. other) education campaigns or public health messages about e-cigarettes, country, and demographic covariates, using data from 2022 only. All data, except n, are weighted.
	Overall (n=8,267)			Stratified by smoking/vaping status
					Never smoked or vaped (n=3,852)				Ever smoked and/or vaped but not in the past 30 days (n=2,055)				Vaped but not smoked in the past 30 days (n=1,259)				Smoked but not vaped in the past 30 days (n=331)				Smoked and vaped in the past 30 days (n=770)
	% (n) accurate perception	AOR (95% CI)	p		% (n) accurate perception	AOR (95% CI)	p		% (n) accurate perception	AOR (95% CI)	p		% (n) accurate perception	AOR (95% CI)	p		% (n) accurate perception	AOR (95% CI)	p		% (n) accurate perception	AOR (95% CI)	p
Noticing negative (vs. other) education campaigns or public health messages about e-cigarettes
Otherwise	41.4 (1118)	REF			40.5 (421)	REF			39.7 (246)	REF			52.1 (245)	REF			21 (45)	REF			45.1 (161)	REF
Mostly negative	43 (2320)	1.19 (1.05-1.33)	0.005		40.2 (1102)	1.15 (0.96-1.38)	0.137		43.3 (584)	1.23 (0.96-1.57)	0.103		61.4 (433)	1.46 (1.09-1.97)	0.012		21.4 (34)	0.96 (0.5-1.83)	0.898		40.8 (167)	0.71 (0.49-1.03)	0.069
Country
England	51.9 (1187)	REF			39.9 (533)	REF			42.8 (313)	REF			60.3 (245)	REF			31.1 (25)				53.2 (86)	REF
Canada	43.4 (1202)	0.70 (0.61-0.79)	<.001		60.4 (505)	0.43 (0.35-0.52)	<.001		50.8 (263)	0.7 (0.54-0.91)	0.008		59.3 (205)	0.98 (0.7-1.38)	0.902		17.3 (39)	1.28 (0.54-3.04)	0.577		54.8 (175)	1.05 (0.69-1.6)	0.828
US	34.8 (1049)	0.48 (0.41-0.55)	<.001		30.2 (485)	0.27 (0.22-0.34)	<.001		35.9 (254)	0.51 (0.38-0.68)	<.001		54.7 (228)	0.78 (0.54-1.11)	0.17		24.9 (15)	1.36 (0.5-3.66)	0.546		75.1 (67)	0.43 (0.24-0.76)	0.004
Age group
16-17	41.7 (1285)	REF			39.1 (633)	REF			44.6 (310)	REF			61.3 (223)	REF			20.3 (37)	REF			34.7 (82)	REF
18-19	43.3 (2153)	1.05 (0.94-1.18 )	0.364		41.3 (890)	1.12 (0.95-1.31)	0.19		40.5 (520)	0.83 (0.66-1.04)	0.112		55.7 (455)	0.75 (0.55-1.02)	0.064		22.5 (42)	0.89 (0.46-1.74)	0.74		47.8 (246)	1.92 (1.28-2.89)	0.002
Sex
Male	43.1 (1092)				40.9 (521)	REF			44.6 (270)	REF			63.2 (174)	REF			17.6 (33)	REF			41.9 (94)	REF
Female	41.9 (2346)	0.96 (0.86-1.07 )	0.423		39.5 (1002)	0.95 (0.81-1.11)	0.501		40 (560)	0.85 (0.68-1.07)	0.168		53.9 (504)	0.68 (0.49-0.93)	0.016		30.1 (46)	1.76 (0.93-3.3)	0.08		43.9 (234)	0.99 (0.68-1.43)	0.94
Race/ethnicity
Other	42.3 (1343)				40.5 (699)	REF			39.7 (313)	REF			58.7 (214)	REF			34 (27)	REF			47.8 (90)	REF
White (only)	42.9 (2062)	1.03 (0.92-1.15 )	0.601		40.5 (808)	1.02 (0.87-1.2)	0.786		43.7 (515)	1.22 (0.98-1.53)	0.076		57.5 (454)	0.92 (0.68-1.25)	0.601		17.8 (51)	0.62 (0.27-1.41)	0.249		41.5 (234)	0.88 (0.58-1.34)	0.561
Don’t know/refused	26.2 (33)	0.53 (0.32-0.9 )	0.018		23.4 (16)	0.47 (0.23-0.95)	0.036		16.3 (2)	0.35 (0.08-1.6)	0.174		54.2 (10)	1.09 (0.37-3.19)	0.872		15 (1)	0.7 (0.04-13.72)	0.815		56.5 (4)	1.08 (0.13-9.13)	0.945
Perceived family financial situation
Not meeting basic expenses	40.4 (176)				38.3 (59)	REF			42.7 (42)	REF			47.1 (46)	REF			24.6 (5)	REF			36.8 (24)	REF
Just meeting basic expenses	40.9 (902)	1.01 (0.78-1.31 )	0.93		37.2 (343)	0.93 (0.59-1.45)	0.737		39.5 (206)	0.84 (0.49-1.43)	0.518		54.2 (223)	1.37 (0.79-2.37)	0.262		33.6 (24)	1.96 (0.48-7.92)	0.344		40.1 (106)	1.11 (0.58-2.11)	0.757
Meeting needs with a little left over	46.1 (1241)	1.21 (0.94-1.56 )	0.142		43.1 (566)	1.16 (0.75-1.8)	0.501		44.3 (312)	0.99 (0.59-1.66)	0.974		65.5 (240)	2 (1.16-3.46)	0.013		24.6 (25)	1.27 (0.31-5.13)	0.739		49 (98)	1.6 (0.83-3.09)	0.163
Living comfortably	42 (1015)	1.02 (0.79-1.32 )	0.877		41.1 (497)	1.11 (0.72-1.72)	0.637		43.9 (259)	0.93 (0.55-1.57)	0.785		57.6 (153)	1.45 (0.82-2.57)	0.204		12.8 (22)	0.73 (0.17-3.11)	0.665		41.5 (84)	1.24 (0.64-2.4)	0.521
Don’t know/refused	29.8 (104)	0.67 (0.46-0.96 )	0.032		29.4 (58)	0.73 (0.42-1.27)	0.261		18.9 (11)	0.31 (0.13-0.75)	0.009		40.8 (16)	0.81 (0.33-1.97)	0.641		14.2 (3)	0.54 (0.05-5.6)	0.602		52.9 (16)	1.91 (0.68-5.37)	0.222
Student status
Not a student	43.7 (450)				39 (129)	REF			37.4 (85)	REF			58.6 (140)	REF			28.5 (19)	REF			43.5 (77)	REF
Current or returning student	42.4 (2967)	0.94 (0.77-1.15 )	0.535		40.3 (1385)	1.06 (0.73-1.53)	0.761		42.5 (742)	1.15 (0.77-1.7)	0.494		57.7 (531)	0.83 (0.55-1.26)	0.393		20.4 (60)	0.67 (0.27-1.67)	0.389		42.9 (249)	1.16 (0.76-1.76)	0.494
Don’t know/Refused	42.7 (21)	1.01 (0.55-1.86 )	0.962		32.6 (9)	0.82 (0.3-2.19)	0.687		44.9 (3)	1.4 (0.35-5.51)	0.634		63.2 (7)	1.27 (0.46-3.53)	0.64		0 (0)	-	-		63.6 (2)	1.64 (0.17-15.51)	0.667
All data except n are weighted. Bolded p values are those <.05.
